# Supplementary material for: 1-Chloro-1-[(Z)-2-phenyl­hydrazin-1-yl­idene]propan-2-one
Source: Acta Crystallogr Sect E Struct Rep Online. 2012 Jun 30;68(Pt 7):o2263. doi: 10.1107/S1600536812028759 (PMC3394046; doi:10.1107/S1600536812028759)
Supplement: Supplementary file 1 [file e-68-o2263-sup1.cif]

##############################################################################
#                                                                            #
# This CIF contains the data in a paper accepted for publication in          #
# Acta Crystallographica Section E. It conforms to the requirements of       #
# Notes for Authors for Acta Crystallographica Section E, and has been       #
# peer reviewed under the auspices of the IUCr Commission on Journals.       #
#                                                                            #
# Full details of the Crystallographic Information File format               #
# are given in the paper "The Crystallographic Information File (CIF):       #
# a New Standard Archive File for Crystallography" by S. R. Hall, F. H.      #
# Allen and I. D. Brown [Acta Cryst. (1991), A47, 655-685].                  #
#                                                                            #
# The current version of the core CIF dictionary is obtainable from          #
# ftp://ftp.iucr.org/pub/cif_core.dic.                                       #
#                                                                            #
# Software is freely available for graphical display of the structure(s)     #
# in this CIF. For information consult the CIF software page                 #
# http://www.iucr.org/resources/cif/software.                                #
#                                                                            #
# This file may be used for bona fide research purposes within the           #
# scientific community so long as proper attribution is given to the journal # 
# article from which it was obtained.                                        #
#                                                                            #
##############################################################################
data_global
_audit_creation_method     'form.cif (version 2.0)'
_journal_data_validation_number     ?
_journal_date_recd_electronic     2012-06-22
_journal_date_accepted     2012-06-25
_journal_name_full     'Acta Crystallographica, Section E'
_journal_year     2012
_journal_volume     68
_journal_issue      7
_journal_page_first     o2263
_journal_page_last     o2263
_journal_paper_category     QO
_journal_paper_doi     10.1107/S1600536812028759
_journal_coeditor_code     HB6870
_publ_contact_author_name     'Prof. Fun, Hoong-Kun'
_publ_contact_author_address
;
      X-ray Crystallography Unit
      School of Physics
      Universiti Sains Malaysia
      11800 USM, Penang
      MALAYSIA
;
_publ_contact_author_email     'hkfun@usm.my'
_publ_contact_author_fax     '604 6579150'
_publ_contact_author_phone     '604 6533652'
_publ_section_title
;
1-Chloro-1-[(<i>Z</i>)-2-phenylhydrazin-1-ylidene]propan-2-one
;
loop_
    _publ_author_name
    _publ_author_footnote
    _publ_author_address
    'Hatem A. Abdel-Aziz' ?
;
Department of Pharmaceutical Chemistry
College of Pharmacy
King Saud University
PO Box 2457
Riyadh 11451
Saudi Arabia
;
    'Tze Shyang Chia' ?
;
X-ray Crystallography Unit
School of Physics
Universiti Sains Malaysia
11800 USM, Penang
Malaysia
;
    'Fun, Hoong-Kun'
;
Thomson Reuters ResearcherID: A-3561-2009.
;
;
X-ray Crystallography Unit
School of Physics
Universiti Sains Malaysia
11800 USM, Penang
Malaysia
;
data_I
_audit_creation_method     SHELXL-97
_chemical_name_systematic
;
1-Chloro-1-[(<i>Z</i>)-2-phenylhydrazin-1-ylidene]propan-2-one
;
_chemical_name_common     ?
_chemical_formula_moiety     'C9 H9 Cl N2 O'
_chemical_formula_sum     'C9 H9 Cl N2 O'
_chemical_formula_weight     196.63
_chemical_melting_point     ?
_symmetry_cell_setting     monoclinic
_symmetry_space_group_name_H-M     'P 21/c'
_symmetry_space_group_name_Hall     '-P 2ybc'
loop_
    _symmetry_equiv_pos_as_xyz
    'x, y, z'
    '-x, y+1/2, -z+1/2'
    '-x, -y, -z'
    'x, -y-1/2, z-1/2'
_cell_length_a     7.2681(14)
_cell_length_b     12.361(2)
_cell_length_c     10.704(2)
_cell_angle_alpha     90.00
_cell_angle_beta     101.158(3)
_cell_angle_gamma     90.00
_cell_volume     943.5(3)
_cell_formula_units_Z     4
_cell_measurement_reflns_used     3613
_cell_measurement_theta_min     2.54
_cell_measurement_theta_max     29.95
_cell_measurement_temperature     100.0(10)
_exptl_crystal_description     'block'
_exptl_crystal_colour     'yellow'
_exptl_crystal_size_max     0.37
_exptl_crystal_size_mid     0.21
_exptl_crystal_size_min     0.10
_exptl_crystal_density_diffrn     1.384
_exptl_crystal_density_meas     ?
_exptl_crystal_density_method     'not measured'
_exptl_crystal_F_000     408
_exptl_absorpt_coefficient_mu     0.364
_exptl_absorpt_correction_type     multi-scan
_exptl_absorpt_process_details     '(<i>SADABS</i>; Bruker, 2009)'
_exptl_absorpt_correction_T_min     0.8771
_exptl_absorpt_correction_T_max     0.9631
_exptl_special_details
;
The crystal was placed in the cold stream of an Oxford Cryosystems Cobra
open-flow nitrogen cryostat (Cosier & Glazer, 1986) operating at 100.0 (1) K.
;
_diffrn_ambient_temperature     100.0(10)
_diffrn_radiation_type     MoK\a
_diffrn_radiation_wavelength     0.71073
_diffrn_radiation_source     'fine-focus sealed tube'
_diffrn_radiation_monochromator     graphite
_diffrn_measurement_device_type     'Bruker APEX DUO CCD'
_diffrn_measurement_method     '\f and \w scans'
_diffrn_detector_area_resol_mean     ?
_diffrn_reflns_number     8906
_diffrn_reflns_av_R_equivalents     0.0300
_diffrn_reflns_av_sigmaI/netI     0.0345
_diffrn_reflns_theta_min     2.86
_diffrn_reflns_theta_max     29.98
_diffrn_reflns_theta_full     29.98
_diffrn_measured_fraction_theta_max     0.991
_diffrn_measured_fraction_theta_full     0.991
_diffrn_reflns_limit_h_min     -10
_diffrn_reflns_limit_h_max     10
_diffrn_reflns_limit_k_min     -17
_diffrn_reflns_limit_k_max     14
_diffrn_reflns_limit_l_min     -15
_diffrn_reflns_limit_l_max     13
_diffrn_standards_number     0
_diffrn_standards_interval_count     .
_diffrn_standards_interval_time     .
_diffrn_standards_decay_%     ?
_refine_special_details
;
Refinement of <i>F</i>^2^ against ALL reflections. The weighted <i>R</i>-factor
<i>wR</i> and goodness of fit <i>S</i> are based on <i>F</i>^2^, conventional
<i>R</i>-factors <i>R</i> are based on <i>F</i>, with <i>F</i> set to zero for
negative <i>F</i>^2^. The threshold expression of <i>F</i>^2^ >
\s(<i>F</i>^2^) is used only for calculating <i>R</i>-factors(gt) <i>etc</i>.
and is not relevant to the choice of reflections for refinement.
<i>R</i>-factors based on <i>F</i>^2^ are statistically about twice as large
as those based on <i>F</i>, and <i>R</i>- factors based on ALL data will be
even larger.
;
_reflns_number_total     2722
_reflns_number_gt     2225
_reflns_threshold_expression     I>2\s(I)
_refine_ls_structure_factor_coef     Fsqd
_refine_ls_matrix_type     full
_refine_ls_R_factor_all     0.0626
_refine_ls_R_factor_gt     0.0487
_refine_ls_wR_factor_gt     0.1372
_refine_ls_wR_factor_ref     0.1478
_refine_ls_goodness_of_fit_ref     1.060
_refine_ls_restrained_S_all     1.060
_refine_ls_number_reflns     2722
_refine_ls_number_parameters     124
_refine_ls_number_restraints     0
_refine_ls_hydrogen_treatment     mixed
_refine_ls_weighting_scheme     calc
_refine_ls_weighting_details
         'calc w=1/[\s^2^(Fo^2^)+(0.0802P)^2^+0.7657P] where P=(Fo^2^+2Fc^2^)/3'
_atom_sites_solution_hydrogens     geom
_atom_sites_solution_primary     direct
_atom_sites_solution_secondary     difmap
_refine_ls_shift/su_max     0.000
_refine_ls_shift/su_mean     0.000
_refine_diff_density_max     0.860
_refine_diff_density_min     -0.369
_refine_ls_extinction_method     'SHELXTL (Sheldrick, 2008)'
_refine_ls_extinction_coef     0.008(3)
_refine_ls_extinction_expression
                                  'Fc^*^=kFc[1+0.001xFc^2^\l^3^/sin(2\q)]^-1/4^'
loop_
    _atom_type_symbol
    _atom_type_description
    _atom_type_scat_dispersion_real
    _atom_type_scat_dispersion_imag
    _atom_type_scat_source
    'C' 'C' 0.0033 0.0016
                         'International Tables Vol C Tables 4.2.6.8 and 6.1.1.4'
    'H' 'H' 0.0000 0.0000
                         'International Tables Vol C Tables 4.2.6.8 and 6.1.1.4'
    'N' 'N' 0.0061 0.0033
                         'International Tables Vol C Tables 4.2.6.8 and 6.1.1.4'
    'O' 'O' 0.0106 0.0060
                         'International Tables Vol C Tables 4.2.6.8 and 6.1.1.4'
    'Cl' 'Cl' 0.1484 0.1585
                         'International Tables Vol C Tables 4.2.6.8 and 6.1.1.4'
_computing_data_collection     'APEX2 (Bruker, 2009)'
_computing_cell_refinement     'SAINT (Bruker, 2009)'
_computing_data_reduction     'SAINT (Bruker, 2009)'
_computing_structure_solution     'SHELXTL (Sheldrick, 2008)'
_computing_structure_refinement     'SHELXTL (Sheldrick, 2008)'
_computing_molecular_graphics     'SHELXTL (Sheldrick, 2008)'
_computing_publication_material
;
SHELXTL (Sheldrick, 2008) and PLATON (Spek, 2009)
;
loop_
    _atom_site_type_symbol
    _atom_site_label
    _atom_site_fract_x
    _atom_site_fract_y
    _atom_site_fract_z
    _atom_site_U_iso_or_equiv
    _atom_site_adp_type
    _atom_site_calc_flag
    _atom_site_refinement_flags
    _atom_site_occupancy
    _atom_site_symmetry_multiplicity
    _atom_site_disorder_assembly
    _atom_site_disorder_group
    Cl Cl1 -0.00357(7) 0.01567(4) 0.18248(4) 0.02310(16) Uani d . 1 1 . .
    O O1 0.0096(2) 0.24567(12) 0.25220(13) 0.0275(3) Uani d . 1 1 . .
    N N1 0.1947(2) -0.08946(14) 0.41978(16) 0.0235(4) Uani d . 1 1 . .
    N N2 0.1820(2) 0.01726(13) 0.42826(16) 0.0220(3) Uani d . 1 1 . .
    C C1 0.2872(3) -0.26204(17) 0.51547(19) 0.0230(4) Uani d . 1 1 . .
    H H1A 0.2243 -0.2962 0.4397 0.028 Uiso calc R 1 1 . .
    C C2 0.3780(3) -0.32397(18) 0.6175(2) 0.0265(4) Uani d . 1 1 . .
    H H2A 0.3769 -0.4006 0.6112 0.032 Uiso calc R 1 1 . .
    C C3 0.4705(3) -0.27448(19) 0.72882(19) 0.0278(4) Uani d . 1 1 . .
    H H3A 0.5321 -0.3169 0.7985 0.033 Uiso calc R 1 1 . .
    C C4 0.4715(3) -0.16205(19) 0.7370(2) 0.0277(4) Uani d . 1 1 . .
    H H4A 0.5349 -0.1281 0.8128 0.033 Uiso calc R 1 1 . .
    C C5 0.3816(3) -0.09862(18) 0.63614(19) 0.0250(4) Uani d . 1 1 . .
    H H5A 0.3831 -0.0220 0.6428 0.030 Uiso calc R 1 1 . .
    C C6 0.2890(3) -0.14930(17) 0.52499(18) 0.0216(4) Uani d . 1 1 . .
    C C7 0.0985(3) 0.07370(17) 0.33405(18) 0.0225(4) Uani d . 1 1 . .
    C C8 0.0876(3) 0.19245(16) 0.34351(18) 0.0221(4) Uani d . 1 1 . .
    C C9 0.1800(3) 0.24284(17) 0.46791(19) 0.0256(4) Uani d . 1 1 . .
    H H9A 0.1471 0.3197 0.4678 0.038 Uiso calc R 1 1 . .
    H H9B 0.3164 0.2353 0.4787 0.038 Uiso calc R 1 1 . .
    H H9C 0.1367 0.2063 0.5382 0.038 Uiso calc R 1 1 . .
    H H1N1 0.129(4) -0.130(2) 0.344(3) 0.032(7) Uiso d . 1 1 . .
loop_
    _atom_site_aniso_label
    _atom_site_aniso_U_11
    _atom_site_aniso_U_22
    _atom_site_aniso_U_33
    _atom_site_aniso_U_12
    _atom_site_aniso_U_13
    _atom_site_aniso_U_23
    Cl1 0.0330(3) 0.0140(2) 0.0192(2) 0.00383(16) -0.00273(17) -0.00116(15)
    O1 0.0323(8) 0.0238(7) 0.0241(7) 0.0020(6) -0.0001(6) 0.0020(6)
    N1 0.0275(8) 0.0211(8) 0.0202(8) 0.0017(6) 0.0006(6) 0.0010(6)
    N2 0.0214(7) 0.0211(8) 0.0235(8) 0.0000(6) 0.0040(6) 0.0013(6)
    C1 0.0220(9) 0.0246(10) 0.0210(8) -0.0009(7) 0.0010(7) 0.0004(7)
    C2 0.0271(9) 0.0252(10) 0.0268(10) 0.0011(8) 0.0041(8) 0.0040(8)
    C3 0.0270(10) 0.0324(11) 0.0222(9) 0.0008(8) 0.0000(7) 0.0064(8)
    C4 0.0280(10) 0.0326(11) 0.0206(9) -0.0028(8) -0.0005(7) 0.0000(8)
    C5 0.0274(9) 0.0234(10) 0.0234(9) -0.0017(7) 0.0027(7) 0.0002(7)
    C6 0.0207(8) 0.0234(9) 0.0208(9) 0.0004(7) 0.0040(7) 0.0035(7)
    C7 0.0237(9) 0.0233(10) 0.0196(8) 0.0003(7) 0.0019(7) -0.0002(7)
    C8 0.0211(8) 0.0240(10) 0.0212(9) 0.0000(7) 0.0039(7) 0.0005(7)
    C9 0.0283(10) 0.0240(10) 0.0227(9) -0.0004(7) 0.0002(7) -0.0018(7)
_geom_special_details
;
All e.s.d.'s (except the e.s.d. in the dihedral angle between two l.s. planes)
are estimated using the full covariance matrix. The cell e.s.d.'s are taken
into account individually in the estimation of e.s.d.'s in distances, angles
and torsion angles; correlations between e.s.d.'s in cell parameters are only
used when they are defined by crystal symmetry. An approximate (isotropic)
treatment of cell e.s.d.'s is used for estimating e.s.d.'s involving l.s.
planes.
;
loop_
    _geom_bond_atom_site_label_1
    _geom_bond_atom_site_label_2
    _geom_bond_site_symmetry_2
    _geom_bond_distance
    _geom_bond_publ_flag
    Cl1 C7 . 1.798(2) ?
    O1 C8 . 1.223(2) ?
    N1 N2 . 1.327(2) ?
    N1 C6 . 1.409(2) ?
    N1 H1N1 . 1.00(3) ?
    N2 C7 . 1.279(3) ?
    C1 C2 . 1.392(3) ?
    C1 C6 . 1.397(3) ?
    C1 H1A . 0.9500 ?
    C2 C3 . 1.391(3) ?
    C2 H2A . 0.9500 ?
    C3 C4 . 1.392(3) ?
    C3 H3A . 0.9500 ?
    C4 C5 . 1.391(3) ?
    C4 H4A . 0.9500 ?
    C5 C6 . 1.397(3) ?
    C5 H5A . 0.9500 ?
    C7 C8 . 1.475(3) ?
    C8 C9 . 1.505(3) ?
    C9 H9A . 0.9800 ?
    C9 H9B . 0.9800 ?
    C9 H9C . 0.9800 ?
loop_
    _geom_angle_atom_site_label_1
    _geom_angle_atom_site_label_2
    _geom_angle_atom_site_label_3
    _geom_angle_site_symmetry_1
    _geom_angle_site_symmetry_3
    _geom_angle
    _geom_angle_publ_flag
    N2 N1 C6 . . 119.79(17) ?
    N2 N1 H1N1 . . 121.9(15) ?
    C6 N1 H1N1 . . 118.0(15) ?
    C7 N2 N1 . . 121.15(18) ?
    C2 C1 C6 . . 119.68(19) ?
    C2 C1 H1A . . 120.2 ?
    C6 C1 H1A . . 120.2 ?
    C3 C2 C1 . . 120.5(2) ?
    C3 C2 H2A . . 119.8 ?
    C1 C2 H2A . . 119.8 ?
    C2 C3 C4 . . 119.25(19) ?
    C2 C3 H3A . . 120.4 ?
    C4 C3 H3A . . 120.4 ?
    C5 C4 C3 . . 121.2(2) ?
    C5 C4 H4A . . 119.4 ?
    C3 C4 H4A . . 119.4 ?
    C4 C5 C6 . . 119.0(2) ?
    C4 C5 H5A . . 120.5 ?
    C6 C5 H5A . . 120.5 ?
    C5 C6 C1 . . 120.37(18) ?
    C5 C6 N1 . . 121.67(18) ?
    C1 C6 N1 . . 117.96(18) ?
    N2 C7 C8 . . 120.84(18) ?
    N2 C7 Cl1 . . 122.96(16) ?
    C8 C7 Cl1 . . 116.16(14) ?
    O1 C8 C7 . . 120.24(18) ?
    O1 C8 C9 . . 122.88(19) ?
    C7 C8 C9 . . 116.87(17) ?
    C8 C9 H9A . . 109.5 ?
    C8 C9 H9B . . 109.5 ?
    H9A C9 H9B . . 109.5 ?
    C8 C9 H9C . . 109.5 ?
    H9A C9 H9C . . 109.5 ?
    H9B C9 H9C . . 109.5 ?
loop_
    _geom_torsion_atom_site_label_1
    _geom_torsion_atom_site_label_2
    _geom_torsion_atom_site_label_3
    _geom_torsion_atom_site_label_4
    _geom_torsion_site_symmetry_1
    _geom_torsion_site_symmetry_2
    _geom_torsion_site_symmetry_3
    _geom_torsion_site_symmetry_4
    _geom_torsion
    _geom_torsion_publ_flag
    C6 N1 N2 C7 . . . . 179.46(17) ?
    C6 C1 C2 C3 . . . . 0.0(3) ?
    C1 C2 C3 C4 . . . . -0.1(3) ?
    C2 C3 C4 C5 . . . . 0.2(3) ?
    C3 C4 C5 C6 . . . . -0.1(3) ?
    C4 C5 C6 C1 . . . . -0.1(3) ?
    C4 C5 C6 N1 . . . . 179.75(18) ?
    C2 C1 C6 C5 . . . . 0.1(3) ?
    C2 C1 C6 N1 . . . . -179.73(17) ?
    N2 N1 C6 C5 . . . . -4.6(3) ?
    N2 N1 C6 C1 . . . . 175.28(17) ?
    N1 N2 C7 C8 . . . . -178.98(17) ?
    N1 N2 C7 Cl1 . . . . -1.3(3) ?
    N2 C7 C8 O1 . . . . 179.02(17) ?
    Cl1 C7 C8 O1 . . . . 1.2(2) ?
    N2 C7 C8 C9 . . . . 0.5(3) ?
    Cl1 C7 C8 C9 . . . . -177.33(13) ?
loop_
    _geom_hbond_atom_site_label_D
    _geom_hbond_atom_site_label_H
    _geom_hbond_atom_site_label_A
    _geom_hbond_site_symmetry_A
    _geom_hbond_distance_DH
    _geom_hbond_distance_HA
    _geom_hbond_distance_DA
    _geom_hbond_angle_DHA
    _geom_hbond_publ_flag
    N1 H1N1 O1 2_545 0.99(3) 2.01(3) 2.948(2) 157(2) yes
    C1 H1A O1 2_545 0.95 2.45 3.237(3) 140 yes
    C9 H9B Cg1 3_656 0.98 2.68 3.560(2) 149 yes
_iucr_refine_instructions_details
;
TITL mo_h34_0m in P2(1)/c (100K)
CELL 0.71073   7.2681  12.3611  10.7040  90.000 101.158  90.000
ZERR    4.00   0.0014   0.0024   0.0021   0.000   0.003   0.000
LATT  1
SYMM -X, 0.5+Y, 0.5-Z
SFAC C H N O CL
UNIT 36 36 8 4 4
TEMP -173.000
SIZE 0.104 0.209 0.37
L.S. 10
BOND $H
FMAP 2 1 60
OMIT 1 0 2
OMIT -2 1 3
OMIT -1 1 3
OMIT -3 1 5
OMIT 0 1 1
ACTA
CONF
PLAN 20
WGHT    0.080200    0.765700
EXTI    0.007531
FVAR       0.41389
CL1   5   -0.003569    0.015665    0.182477    11.00000    0.03297    0.01403 =
         0.01916   -0.00116   -0.00273    0.00383
O1    4    0.009616    0.245674    0.252203    11.00000    0.03227    0.02383 =
         0.02407    0.00202   -0.00011    0.00197
N1    3    0.194745   -0.089462    0.419780    11.00000    0.02749    0.02109 =
         0.02022    0.00100    0.00055    0.00166
N2    3    0.181959    0.017261    0.428263    11.00000    0.02137    0.02112 =
         0.02347    0.00133    0.00395   -0.00001
C1    1    0.287198   -0.262037    0.515469    11.00000    0.02204    0.02458 =
         0.02100    0.00041    0.00105   -0.00090
AFIX  43
H1A   2    0.224269   -0.296245    0.439680    11.00000   -1.20000
AFIX   0
C2    1    0.378017   -0.323972    0.617537    11.00000    0.02711    0.02524 =
         0.02677    0.00404    0.00405    0.00111
AFIX  43
H2A   2    0.376879   -0.400634    0.611168    11.00000   -1.20000
AFIX   0
C3    1    0.470453   -0.274479    0.728822    11.00000    0.02695    0.03242 =
         0.02223    0.00643   -0.00004    0.00078
AFIX  43
H3A   2    0.532142   -0.316903    0.798474    11.00000   -1.20000
AFIX   0
C4    1    0.471541   -0.162050    0.736975    11.00000    0.02800    0.03256 =
         0.02055   -0.00002   -0.00054   -0.00280
AFIX  43
H4A   2    0.534866   -0.128057    0.812797    11.00000   -1.20000
AFIX   0
C5    1    0.381614   -0.098624    0.636141    11.00000    0.02741    0.02336 =
         0.02337    0.00022    0.00271   -0.00171
AFIX  43
H5A   2    0.383143   -0.021976    0.642757    11.00000   -1.20000
AFIX   0
C6    1    0.289008   -0.149295    0.524990    11.00000    0.02067    0.02339 =
         0.02078    0.00345    0.00398    0.00044
C7    1    0.098528    0.073703    0.334045    11.00000    0.02369    0.02326 =
         0.01960   -0.00017    0.00194    0.00034
C8    1    0.087604    0.192451    0.343506    11.00000    0.02108    0.02398 =
         0.02121    0.00053    0.00394   -0.00005
C9    1    0.180015    0.242845    0.467907    11.00000    0.02829    0.02398 =
         0.02270   -0.00180    0.00016   -0.00044
AFIX 137
H9A   2    0.147091    0.319730    0.467813    11.00000   -1.50000
H9B   2    0.316414    0.235324    0.478734    11.00000   -1.50000
H9C   2    0.136700    0.206287    0.538158    11.00000   -1.50000
AFIX   0
H1N1  2    0.128637   -0.130237    0.343582    11.00000    0.03230
HKLF 4
REM  mo_h34_0m in P2(1)/c (100K)
REM R1 =  0.0487 for   2225 Fo > 4sig(Fo)  and  0.0626 for all   2722 data
REM    124 parameters refined using      0 restraints
END
WGHT      0.0802      0.7657
REM Highest difference peak  0.860,  deepest hole -0.369,  1-sigma level  0.093
Q1    1  -0.0359  0.0000  0.1977  11.00000  0.05    0.86
Q2    1   0.0411  0.0025  0.1843  11.00000  0.05    0.74
Q3    1  -0.0328  0.0161  0.1466  11.00000  0.05    0.69
Q4    1  -0.0505 -0.0592  0.2603  11.00000  0.05    0.32
Q5    1  -0.0208  0.0942  0.2549  11.00000  0.05    0.31
Q6    1   0.2698  0.0617  0.4856  11.00000  0.05    0.30
Q7    1   0.0489  0.0152  0.3797  11.00000  0.05    0.29
Q8    1  -0.0173  0.0314  0.2979  11.00000  0.05    0.27
Q9    1   0.0608 -0.0489  0.2810  11.00000  0.05    0.24
Q10   1   0.1868  0.2260  0.3840  11.00000  0.05    0.24
Q11   1   0.1035  0.2089  0.4216  11.00000  0.05    0.23
Q12   1   0.4185  0.0321  0.7548  11.00000  0.05    0.23
Q13   1   0.1936  0.0922  0.4719  11.00000  0.05    0.22
Q14   1   0.2164  0.0777  0.3842  11.00000  0.05    0.22
Q15   1   0.1322  0.2228  0.4022  11.00000  0.05    0.22
Q16   1   0.0903 -0.0415  0.4214  11.00000  0.05    0.22
Q17   1   0.3463  0.0899  0.6397  11.00000  0.05    0.21
Q18   1   0.5348 -0.3999  0.7408  11.00000  0.05    0.21
Q19   1   0.5796 -0.3401  0.7843  11.00000  0.05    0.21
Q20   1  -0.0280  0.1253  0.1895  11.00000  0.05    0.21
;
