# Supplementary material for: 1-Chloro-1-[(Z)-2-phenyl­hydrazin-1-yl­idene]propan-2-one
Source: Acta Crystallogr Sect E Struct Rep Online. 2012 Jun 30;68(Pt 7):o2263. doi: 10.1107/S1600536812028759 (PMC3394046; doi:10.1107/S1600536812028759)
Supplement: Supplementary file 2 [file e-68-o2263-Isup2.hkl]

# 
# h,k,l, Fc-squared, Fo-squared, sigma(Fo-squared) and status flag 
# 
data_I
_shelx_title ' mo_h34_0m in P2(1)/c (100K)' 
_shelx_refln_list_code          4 
_shelx_F_calc_maximum      258.13 
_exptl_crystal_F_000       408.00 
_reflns_d_resolution_high  0.7111 
 
loop_ 
 _symmetry_equiv_pos_as_xyz 
 'x, y, z' 
 '-x, y+1/2, -z+1/2' 
 '-x, -y, -z' 
 'x, -y-1/2, z-1/2' 
 
_cell_length_a     7.2681 
_cell_length_b    12.3611 
_cell_length_c    10.7040 
_cell_angle_alpha  90.000 
_cell_angle_beta  101.158 
_cell_angle_gamma  90.000 
 
_shelx_F_squared_multiplier     1.000 
 
loop_ 
 _refln_index_h 
 _refln_index_k 
 _refln_index_l 
 _refln_F_squared_calc 
 _refln_F_squared_meas 
 _refln_F_squared_sigma 
 _refln_observed_status 
   1   0   0     4633.29     4974.24     85.51 o 
   2   0   0     2872.92     3065.88     52.86 o 
   3   0   0      486.21      434.29     13.57 o 
   4   0   0     1278.34     1383.62     24.41 o 
   5   0   0     1045.72     1095.92     19.81 o 
   6   0   0     1037.26     1074.75     19.73 o 
   7   0   0      191.80      203.10      5.76 o 
   8   0   0       95.14       94.08      5.88 o 
   9   0   0        1.56        4.69      3.72 o 
   1   1   0     1348.70      988.05     66.05 o 
   2   1   0     6631.01     5786.78     77.49 o 
   3   1   0      226.45      191.18      8.72 o 
   4   1   0       53.75       54.37      3.04 o 
   5   1   0       44.65       37.20      1.76 o 
   6   1   0       87.61       78.30      2.60 o 
   7   1   0        3.84        1.88      1.53 o 
   8   1   0        7.66        6.46      2.71 o 
   9   1   0       38.32       47.94      3.53 o 
   0   2   0      829.44      304.44      9.42 o 
   1   2   0     4319.84     4443.84    169.48 o 
   2   2   0      226.66      345.42      4.65 o 
   3   2   0      287.98      382.69      5.10 o 
   4   2   0       19.79       52.84      1.63 o 
   5   2   0     1243.70     1301.90     16.49 o 
   6   2   0      195.28      208.78      3.53 o 
   7   2   0       48.89       46.70      1.97 o 
   8   2   0       58.69       49.40      3.14 o 
   9   2   0      106.48       99.22      6.42 o 
   1   3   0      743.39      570.53     30.10 o 
   2   3   0       82.22       69.60      2.25 o 
   3   3   0        0.35       -0.41      0.41 o 
   4   3   0      171.27      143.79      4.73 o 
   5   3   0       98.70       91.42      2.51 o 
   6   3   0      455.84      427.77      5.79 o 
   7   3   0       18.39       14.78      1.73 o 
   8   3   0       18.50       17.98      3.08 o 
   9   3   0        3.82        5.09      3.24 o 
   0   4   0     6053.87     6463.83    138.16 o 
   1   4   0     7081.29     7222.12    124.19 o 
   2   4   0     2076.16     2140.07     56.53 o 
   3   4   0      942.07      968.95     15.22 o 
   4   4   0     2134.41     2095.47     31.60 o 
   5   4   0      966.82      935.15     11.88 o 
   6   4   0     1019.03     1022.25     12.29 o 
   7   4   0      445.32      459.58     10.07 o 
   8   4   0       38.70       36.44      3.54 o 
   9   4   0       64.14       65.73      4.72 o 
   1   5   0      654.66      557.03     10.10 o 
   2   5   0      121.34      103.38      2.73 o 
   3   5   0       64.40       51.56      3.55 o 
   4   5   0       10.68       10.50      1.15 o 
   5   5   0       28.87       26.40      2.09 o 
   6   5   0       13.14       10.96      2.24 o 
   7   5   0       11.75       10.07      2.60 o 
   8   5   0        3.27        1.54      2.85 o 
   9   5   0        0.55        2.97      3.38 o 
   0   6   0       30.26       67.07      4.07 o 
   1   6   0       28.38       55.86      3.66 o 
   2   6   0      787.97      832.97     15.05 o 
   3   6   0      358.73      402.08     20.96 o 
   4   6   0      212.12      231.36      6.23 o 
   5   6   0       49.94       59.91      3.24 o 
   6   6   0       95.75      101.33      4.40 o 
   7   6   0       71.83       65.68      3.86 o 
   8   6   0       63.87       61.86      4.21 o 
   9   6   0       12.16        9.13      3.60 o 
   1   7   0      200.26      203.80      4.39 o 
   2   7   0       70.40       60.87      2.41 o 
   3   7   0       10.17       11.95      1.89 o 
   4   7   0        1.77        3.35      1.54 o 
   5   7   0        0.72        1.48      2.37 o 
   6   7   0        3.86        6.79      2.99 o 
   7   7   0        7.21        7.53      2.83 o 
   8   7   0        4.17        4.43      3.10 o 
   9   7   0       44.40       58.66      4.92 o 
   0   8   0     1457.70     1450.93     26.23 o 
   1   8   0      781.36      771.54     14.07 o 
   2   8   0      196.10      220.80      4.96 o 
   3   8   0      571.93      574.62     18.82 o 
   4   8   0     1184.73     1157.73     21.15 o 
   5   8   0      647.88      665.28     16.55 o 
   6   8   0      702.28      728.96     18.28 o 
   7   8   0      441.31      460.50     10.54 o 
   8   8   0       10.58        7.02      3.23 o 
   1   9   0       48.33       47.69      2.00 o 
   2   9   0        2.18        3.39      1.27 o 
   3   9   0       35.25       27.28      3.85 o 
   4   9   0      633.72      617.07     15.27 o 
   5   9   0      145.78      150.06      6.42 o 
   6   9   0      439.37      453.07     12.65 o 
   7   9   0       73.93       80.48      4.56 o 
   8   9   0       10.12       12.68      3.08 o 
   0  10   0       83.50      114.33      6.02 o 
   1  10   0      177.05      176.67      3.82 o 
   2  10   0      115.01      116.39      3.18 o 
   3  10   0       11.75       16.44      2.11 o 
   4  10   0       39.80       36.46      3.36 o 
   5  10   0      260.56      264.17      8.75 o 
   6  10   0        1.35        1.61      3.42 o 
   7  10   0       32.94       47.79      5.25 o 
   8  10   0       19.00       10.78      3.26 o 
   1  11   0       45.03       26.50      3.08 o 
   2  11   0       21.92       18.93      1.64 o 
   3  11   0       53.09       56.00      3.00 o 
   4  11   0        0.20       -1.67      2.14 o 
   5  11   0        5.09        4.09      2.54 o 
   6  11   0       46.39       57.17      4.00 o 
   7  11   0        6.62        8.52      3.41 o 
   0  12   0     1395.14     1148.72     35.51 o 
   1  12   0      155.01      149.16      8.48 o 
   2  12   0       41.78       46.77      5.03 o 
   3  12   0       52.68       58.68      4.24 o 
   4  12   0       75.56       83.59      4.44 o 
   5  12   0      158.74      179.68      6.07 o 
   6  12   0      111.32      128.35      5.75 o 
   7  12   0       16.04       22.62      3.81 o 
   1  13   0        9.18        7.48      2.38 o 
   2  13   0      102.83       91.97      7.30 o 
   3  13   0       36.58       39.54      5.46 o 
   4  13   0       10.68       19.56      5.21 o 
   5  13   0        0.01        4.22      2.90 o 
   6  13   0       10.28       19.73      4.02 o 
   0  14   0       18.41       10.84      3.82 o 
   1  14   0        9.73        3.92      2.55 o 
   2  14   0        1.42        6.04      4.19 o 
   3  14   0        4.32        7.93      4.66 o 
   4  14   0       19.31       20.62      5.52 o 
   5  14   0       66.08       87.41      8.40 o 
   1  15   0       11.24       12.42      4.36 o 
   2  15   0        3.25       -1.31      4.19 o 
   3  15   0        0.17       -3.98      4.41 o 
   4  15   0        0.77        3.48      5.04 o 
   0  16   0        0.43        2.90      4.16 o 
   1  16   0       98.82      127.81      8.87 o 
   2  16   0       11.74        9.65      4.97 o 
   3  16   0       13.65       21.64      5.73 o 
   1  17   0       76.28      105.94      8.74 o 
 -10   1   1       22.27       42.48      9.17 o 
  -9   1   1        0.54        4.88      3.69 o 
  -8   1   1       33.40       32.88      1.95 o 
  -7   1   1       35.46       30.38      1.83 o 
  -6   1   1       12.66       12.08      1.83 o 
  -5   1   1        1.58       -1.02      1.17 o 
  -4   1   1      185.72      178.49      3.17 o 
  -3   1   1     1515.27     1325.83     26.17 o 
  -2   1   1     7259.63     6534.10     68.88 o 
  -1   1   1      759.64      726.46      9.87 o 
   1   1   1      376.75      169.14     12.61 o 
   2   1   1      143.26      192.79      2.90 o 
   3   1   1     1231.74     1174.58     17.69 o 
   4   1   1      413.95      413.39      6.21 o 
   5   1   1       94.66      111.49      2.47 o 
   6   1   1       33.10       38.28      1.72 o 
   7   1   1      127.61      131.51      3.73 o 
   8   1   1      264.34      279.50      7.68 o 
   9   1   1      177.31      192.84      8.56 o 
 -10   2   1       16.44       39.81     13.18 o 
  -9   2   1       15.85       20.02      3.56 o 
  -8   2   1        0.78        1.27      1.47 o 
  -7   2   1       12.90        9.90      1.42 o 
  -6   2   1        3.18        1.91      1.08 o 
  -5   2   1       76.14       68.76      1.95 o 
  -4   2   1       69.95       58.59      1.59 o 
  -3   2   1      647.99      566.20     13.16 o 
  -2   2   1     1523.62     1348.86     16.86 o 
  -1   2   1       19.30        2.89      0.46 o 
   0   2   1     1992.18     1808.01     62.38 o 
   1   2   1      856.82      756.51     13.77 o 
   2   2   1      440.13      403.06      8.63 o 
   3   2   1      141.68      110.46      4.02 o 
   4   2   1        7.03        5.78      1.02 o 
   5   2   1       39.47       36.35      1.41 o 
   6   2   1        5.39        2.10      1.25 o 
   7   2   1       29.96       31.70      2.52 o 
   8   2   1       64.77       73.18      4.51 o 
   9   2   1        1.47        1.69      5.91 o 
  -9   3   1       16.33       15.33      2.93 o 
  -8   3   1        8.72        9.29      2.51 o 
  -7   3   1      204.93      203.61      3.53 o 
  -6   3   1       23.12       19.92      1.31 o 
  -5   3   1       42.33       32.96      1.23 o 
  -4   3   1       42.22       43.12      1.83 o 
  -3   3   1      132.13      137.90      2.29 o 
  -2   3   1      441.62      424.57      6.14 o 
  -1   3   1      540.58      558.68      9.99 o 
   0   3   1      234.07      267.76      5.53 o 
   1   3   1      794.99      706.95     15.36 o 
   2   3   1      435.43      397.56      7.47 o 
   3   3   1     1366.74     1254.03     17.15 o 
   4   3   1      940.18      923.94     20.08 o 
   5   3   1       16.71       11.17      1.01 o 
   6   3   1       72.12       75.78      2.53 o 
   7   3   1       27.77       32.14      2.57 o 
   8   3   1       22.71       20.34      4.02 o 
   9   3   1       23.98       31.43      7.32 o 
  -9   4   1        2.22        2.98      3.05 o 
  -8   4   1      120.70      121.70      4.75 o 
  -7   4   1       58.08       58.41      2.37 o 
  -6   4   1       20.92       17.31      1.31 o 
  -5   4   1      200.49      217.29      3.48 o 
  -4   4   1        6.88       13.22      1.57 o 
  -3   4   1      141.14      140.43      2.87 o 
  -2   4   1      550.75      525.56      9.66 o 
  -1   4   1      195.60      111.70      2.27 o 
   0   4   1      682.47      696.75     17.15 o 
   1   4   1      419.20      397.62      9.01 o 
   2   4   1       55.55       70.38      1.90 o 
   3   4   1      588.77      570.86      9.22 o 
   4   4   1       71.29       41.76     11.08 o 
   5   4   1       77.58       77.31      2.40 o 
   6   4   1      214.75      207.47      4.91 o 
   7   4   1        8.47        8.16      2.47 o 
   8   4   1       49.11       47.68      4.87 o 
   9   4   1        2.59        5.23      4.05 o 
  -9   5   1        1.63        3.21      5.07 o 
  -8   5   1       50.97       50.67      3.61 o 
  -7   5   1        0.11       -1.68      2.40 o 
  -6   5   1       35.62       33.22      2.24 o 
  -5   5   1       67.53       67.23      2.87 o 
  -4   5   1       47.18       45.64      2.55 o 
  -3   5   1      881.97      870.56     15.82 o 
  -2   5   1       21.51       13.30      1.06 o 
  -1   5   1       95.07      111.20      2.35 o 
   0   5   1      960.02     1009.02     24.69 o 
   1   5   1       15.99        3.94      0.67 o 
   2   5   1      449.81      430.96      9.94 o 
   3   5   1      132.23      136.77      2.89 o 
   4   5   1       82.35       94.68      3.14 o 
   5   5   1      258.34      289.78      8.41 o 
   6   5   1        7.20        5.07      2.13 o 
   7   5   1       68.67       74.61      4.11 o 
   8   5   1       97.64      106.35      6.79 o 
   9   5   1        7.73        7.00      4.35 o 
  -9   6   1        3.84        5.65      2.98 o 
  -8   6   1       22.88       22.10      3.00 o 
  -7   6   1       58.89       58.42      3.21 o 
  -6   6   1       30.27       31.41      2.50 o 
  -5   6   1       97.72       99.18      3.79 o 
  -4   6   1       68.46       84.58      7.35 o 
  -3   6   1      245.06      254.92      7.20 o 
  -2   6   1      298.44      294.15      5.95 o 
  -1   6   1     6736.17     6645.61    114.51 o 
   0   6   1      487.44      499.14      8.01 o 
   1   6   1      294.10      296.33      5.79 o 
   2   6   1       45.43       58.73      5.14 o 
   3   6   1      266.12      255.11      5.46 o 
   4   6   1       76.99       89.12      3.21 o 
   5   6   1      132.97      133.70      5.53 o 
   6   6   1       51.60       49.69      3.97 o 
   7   6   1       22.75       20.86      2.94 o 
   8   6   1        0.91        1.12      2.92 o 
   9   6   1      106.01      125.59      9.22 o 
  -9   7   1       31.22       41.01      3.86 o 
  -8   7   1      124.82      133.81      5.16 o 
  -7   7   1       60.56       67.86      3.51 o 
  -6   7   1       71.06       70.93      3.84 o 
  -5   7   1        0.57        1.30      1.84 o 
  -4   7   1       29.91       24.51      2.12 o 
  -3   7   1       97.17       91.09      3.14 o 
  -2   7   1      154.45      161.24      3.46 o 
  -1   7   1      109.09      112.12      5.32 o 
   0   7   1       87.10       85.15      2.06 o 
   1   7   1      831.88      869.07     15.64 o 
   2   7   1      771.54      687.13     25.76 o 
   3   7   1      223.92      225.62      7.29 o 
   4   7   1        2.91        7.63      2.14 o 
   5   7   1      506.70      524.01     13.51 o 
   6   7   1       12.52        9.21      3.23 o 
   7   7   1        0.09       -0.72      2.60 o 
   8   7   1        0.08        1.59      3.09 o 
   9   7   1       63.36       67.14      9.19 o 
  -9   8   1       30.88       37.37      9.36 o 
  -8   8   1        0.74        3.88      2.83 o 
  -7   8   1       98.35       91.04      4.35 o 
  -6   8   1     1085.16     1099.55     21.55 o 
  -5   8   1        2.71        3.48      1.78 o 
  -4   8   1      161.98      175.45      4.98 o 
  -3   8   1       11.71       23.23      2.34 o 
  -2   8   1      568.53      625.19     10.33 o 
  -1   8   1      106.43      133.94      3.00 o 
   0   8   1      793.54      834.44     13.20 o 
   1   8   1       51.58       69.63      4.64 o 
   2   8   1      275.36      274.88      5.82 o 
   3   8   1       20.17        9.05      1.37 o 
   4   8   1     1899.90     1818.56     40.59 o 
   5   8   1      265.32      255.33     11.12 o 
   6   8   1        4.78       -0.67      3.18 o 
   7   8   1       48.59       44.44      3.81 o 
   8   8   1       13.06        4.36      3.20 o 
  -8   9   1        6.82        8.79      4.18 o 
  -7   9   1      305.08      326.96      7.52 o 
  -6   9   1      105.19      121.65      5.23 o 
  -5   9   1       22.34       26.83      2.75 o 
  -4   9   1       15.53       12.44      2.15 o 
  -3   9   1       51.13       52.43      2.30 o 
  -2   9   1       81.89       92.74      2.82 o 
  -1   9   1       40.53       44.21      3.03 o 
   0   9   1        2.61        3.99      1.16 o 
   1   9   1       63.22       61.06      2.52 o 
   2   9   1       54.68       59.88      2.69 o 
   3   9   1      317.88      326.92      9.01 o 
   4   9   1      625.69      624.43     15.50 o 
   5   9   1      215.98      214.59      7.66 o 
   6   9   1       84.19       85.68      5.89 o 
   7   9   1        0.02       -2.90      2.90 o 
   8   9   1       42.36       41.73      4.27 o 
  -8  10   1       90.04       95.37      5.46 o 
  -7  10   1      390.21      412.03      8.83 o 
  -6  10   1      252.69      248.48      7.21 o 
  -5  10   1      736.43      765.55     15.60 o 
  -4  10   1       29.21       30.50      2.20 o 
  -3  10   1      163.25      190.28      4.45 o 
  -2  10   1      244.11      296.15      5.70 o 
  -1  10   1     1122.83     1132.02     17.94 o 
   0  10   1      288.43      340.44      8.52 o 
   1  10   1      186.46      211.64      4.96 o 
   2  10   1        8.43       15.24      1.60 o 
   3  10   1     1271.15     1283.57     29.22 o 
   4  10   1      480.25      465.54     12.38 o 
   5  10   1      769.17      764.85     18.97 o 
   6  10   1      202.94      210.99      8.32 o 
   7  10   1        3.47       -3.76      3.76 o 
   8  10   1        9.19       10.08      6.83 o 
  -7  11   1        0.41        0.69      2.91 o 
  -6  11   1       18.21       19.97      3.27 o 
  -5  11   1        4.78        7.32      2.66 o 
  -4  11   1       16.10       12.58      3.75 o 
  -3  11   1       46.69       40.18      2.46 o 
  -2  11   1      164.36      145.79      3.74 o 
  -1  11   1       27.36       29.69      2.56 o 
   0  11   1       10.31        3.86      1.84 o 
   1  11   1        7.48        2.73      1.84 o 
   2  11   1        0.01        0.29      1.50 o 
   3  11   1      110.67      117.66      5.41 o 
   4  11   1        2.89        1.93      2.76 o 
   5  11   1       50.04       60.55      4.60 o 
   6  11   1        4.05        3.98      3.64 o 
   7  11   1       80.40       84.05      6.11 o 
  -7  12   1       53.00       49.72      4.39 o 
  -6  12   1       92.13       91.71      5.09 o 
  -5  12   1      143.29      135.12      5.42 o 
  -4  12   1      225.59      230.89      6.55 o 
  -3  12   1      183.14      192.52      5.76 o 
  -2  12   1      424.54      408.31     10.44 o 
  -1  12   1      274.89      251.90     15.51 o 
   0  12   1      482.97      450.16     11.12 o 
   1  12   1      217.28      229.56      6.81 o 
   2  12   1      308.47      313.44     12.47 o 
   3  12   1      180.60      174.32      7.69 o 
   4  12   1      137.27      139.05      6.32 o 
   5  12   1      116.00      121.50      6.54 o 
   6  12   1       96.93       89.06      6.19 o 
   7  12   1       25.98       22.29      4.23 o 
  -6  13   1        7.75       15.20      6.39 o 
  -5  13   1       14.85       23.00      3.24 o 
  -4  13   1        4.07        4.25      4.59 o 
  -3  13   1       14.91       13.37      4.49 o 
  -2  13   1       50.97       40.78      5.61 o 
  -1  13   1        5.03        3.39      2.35 o 
   0  13   1        8.21        3.49      2.28 o 
   1  13   1        0.13        1.11      2.17 o 
   2  13   1       35.89       36.94      4.94 o 
   3  13   1       55.10       71.83      6.61 o 
   4  13   1       33.83       39.69      4.09 o 
   5  13   1        1.35        4.47      3.04 o 
   6  13   1        0.23        1.65      3.20 o 
  -5  14   1      175.73      163.06     10.98 o 
  -4  14   1      155.53      164.59     10.33 o 
  -3  14   1      203.36      175.17     10.03 o 
  -2  14   1      351.32      332.21     15.87 o 
  -1  14   1      304.70      295.50      8.61 o 
   0  14   1      360.33      335.83      9.24 o 
   1  14   1      205.54      184.29      9.61 o 
   2  14   1      259.57      249.31     11.33 o 
   3  14   1      342.99      350.06     14.45 o 
   4  14   1      235.98      233.71     11.94 o 
   5  14   1      246.88      268.68     13.47 o 
  -5  15   1       38.69       59.86      7.94 o 
  -4  15   1        1.75       -0.32      5.19 o 
  -3  15   1        0.16        0.59      4.62 o 
  -2  15   1        0.15       -4.12      4.12 o 
  -1  15   1        0.88        0.74      2.74 o 
   0  15   1        0.16       -1.40      3.84 o 
   1  15   1        0.57       -3.08      3.78 o 
   2  15   1        1.27       -4.25      4.25 o 
   3  15   1       58.17       83.13      7.66 o 
   4  15   1        1.61        8.06      5.31 o 
  -3  16   1      244.19      236.05     12.26 o 
  -2  16   1      323.74      324.23     14.07 o 
  -1  16   1      134.51      117.39      8.58 o 
   0  16   1      333.06      320.10     13.57 o 
   1  16   1      345.34      350.76     14.60 o 
   2  16   1       63.22       46.58      6.37 o 
   3  16   1       41.96       20.68      5.57 o 
   0  17   1       63.65       80.07      7.24 o 
   1  17   1       11.60       13.67      5.23 o 
 -10   0   2        6.32       17.88     11.13 o 
  -9   0   2       45.01       43.35      3.04 o 
  -8   0   2      225.31      246.39      6.08 o 
  -7   0   2      170.67      177.01      4.86 o 
  -6   0   2      170.74      178.73      4.42 o 
  -5   0   2      196.05      234.81      4.80 o 
  -4   0   2      815.49      837.40     13.39 o 
  -3   0   2      662.61      683.21     12.36 o 
  -2   0   2    66629.86    76183.77   2890.07 o 
  -1   0   2     2736.53     2792.72     41.29 o 
   0   0   2     1305.92     1502.81     30.78 o 
   2   0   2     2291.40     2280.79     46.70 o 
   3   0   2     1573.94     1562.12     27.28 o 
   4   0   2     1450.03     1437.90     31.66 o 
   5   0   2       77.54      100.05      4.03 o 
   6   0   2      109.90      115.87      5.11 o 
   7   0   2       17.86       20.71      5.30 o 
   8   0   2      700.72      780.33     29.10 o 
   9   0   2      738.70      848.37     31.95 o 
 -10   1   2        0.49        7.09      4.03 o 
  -9   1   2        4.33        7.50      1.79 o 
  -8   1   2       46.37       44.92      2.04 o 
  -7   1   2       12.26       11.04      1.39 o 
  -6   1   2       54.37       52.44      1.75 o 
  -5   1   2      153.90      137.23      2.50 o 
  -4   1   2     3035.96     2752.84     29.82 o 
  -3   1   2      771.20      588.57      6.63 o 
  -2   1   2      117.05      113.42      6.20 o 
  -1   1   2     1030.42      880.35     11.78 o 
   0   1   2     3709.76     3090.06     46.90 o 
   1   1   2       21.43       14.44      0.87 o 
   2   1   2        6.96        4.10      0.56 o 
   3   1   2       35.42       31.71      1.31 o 
   4   1   2      165.14      138.26      3.10 o 
   5   1   2        5.30        6.95      1.04 o 
   6   1   2       53.50       53.37      2.24 o 
   7   1   2      182.20      197.89      6.05 o 
   8   1   2      135.19      160.68      7.67 o 
   9   1   2      108.63      138.02      7.96 o 
 -10   2   2       15.54       16.71      6.52 o 
  -9   2   2        0.78        1.01      2.34 o 
  -8   2   2       37.82       32.44      1.89 o 
  -7   2   2      411.70      409.65      5.26 o 
  -6   2   2       23.05       28.58      1.38 o 
  -5   2   2        4.14        9.60      0.95 o 
  -4   2   2       64.50       32.32      1.26 o 
  -3   2   2      802.74      837.33      9.32 o 
  -2   2   2      559.91      326.96      4.37 o 
  -1   2   2     2562.12     2647.13     40.21 o 
   0   2   2      246.74      360.48     12.27 o 
   1   2   2       61.57      134.25      5.10 o 
   2   2   2      928.19      594.45     13.31 o 
   3   2   2     1069.29     1079.03     14.82 o 
   4   2   2      108.35      119.29      2.73 o 
   5   2   2       18.14       19.45      1.18 o 
   6   2   2        0.62        0.52      1.63 o 
   7   2   2       62.52       62.25      3.67 o 
   8   2   2        3.97        0.60      3.53 o 
   9   2   2        0.75        5.19      6.35 o 
 -10   3   2        1.37       15.43      5.30 o 
  -9   3   2        0.31        2.76      2.78 o 
  -8   3   2      121.18      124.37      3.54 o 
  -7   3   2       51.39       52.41      1.86 o 
  -6   3   2       85.88       78.85      2.47 o 
  -5   3   2       15.39       17.06      1.03 o 
  -4   3   2        0.64        1.39      0.66 o 
  -3   3   2       11.64        5.43      0.60 o 
  -2   3   2      213.67      213.72      3.80 o 
  -1   3   2     1149.68     1018.73     14.20 o 
   0   3   2      189.24      197.23      7.06 o 
   1   3   2       41.27       44.08      2.46 o 
   2   3   2      191.02      148.11      3.39 o 
   3   3   2       89.76       75.04      3.04 o 
   4   3   2     1349.10     1223.67     18.59 o 
   5   3   2      154.33      149.85      2.89 o 
   6   3   2      109.13      119.06      3.74 o 
   7   3   2        1.78        2.52      2.43 o 
   8   3   2       13.03       10.64      3.60 o 
   9   3   2       12.57       21.14      7.08 o 
  -9   4   2      127.99      142.72      5.52 o 
  -8   4   2      329.53      347.72      5.63 o 
  -7   4   2      206.18      202.32      3.89 o 
  -6   4   2      444.89      439.09      6.37 o 
  -5   4   2      183.53      197.13      3.21 o 
  -4   4   2      843.27      872.36     10.51 o 
  -3   4   2     2782.12     2645.53     36.60 o 
  -2   4   2     2263.06     2266.02     31.29 o 
  -1   4   2     3333.67     3345.88     50.24 o 
   0   4   2      761.71      870.29     13.51 o 
   1   4   2      540.68      522.29     32.04 o 
   2   4   2     3686.62     3494.93     84.83 o 
   3   4   2     1367.89     1267.97     23.57 o 
   4   4   2     1118.03     1046.84     18.71 o 
   5   4   2      452.77      457.33      9.63 o 
   6   4   2       23.36       26.16      2.17 o 
   7   4   2       97.05       94.59      5.87 o 
   8   4   2       61.81       53.78      4.97 o 
   9   4   2       78.20       79.62      9.64 o 
  -9   5   2       24.37       30.67      3.59 o 
  -8   5   2       22.91       21.78      2.96 o 
  -7   5   2        0.49        0.63      1.58 o 
  -6   5   2        9.68       12.60      1.61 o 
  -5   5   2      295.42      292.97      4.76 o 
  -4   5   2      368.86      361.04      6.58 o 
  -3   5   2      855.33      844.16     13.58 o 
  -2   5   2      137.74      139.06      2.98 o 
  -1   5   2       34.87       19.60      1.61 o 
   0   5   2       70.08       94.34      2.48 o 
   1   5   2      181.12      194.28      3.99 o 
   2   5   2      192.06      209.49      6.51 o 
   3   5   2      228.26      226.11      5.07 o 
   4   5   2        2.28        5.58      1.38 o 
   5   5   2       12.45       15.06      2.60 o 
   6   5   2       41.53       36.64      3.30 o 
   7   5   2       52.51       50.53      3.44 o 
   8   5   2       60.25       65.33      5.38 o 
   9   5   2        0.90        4.70      6.66 o 
  -9   6   2       11.74        6.64      3.07 o 
  -8   6   2       15.82       13.09      2.79 o 
  -7   6   2       23.58       21.40      2.80 o 
  -6   6   2       81.69       83.45      3.18 o 
  -5   6   2      100.48      104.38      3.45 o 
  -4   6   2      227.14      244.68      5.88 o 
  -3   6   2        0.29        5.08      1.15 o 
  -2   6   2        1.22        1.95      0.92 o 
  -1   6   2       38.38       16.94      1.05 o 
   0   6   2      263.12      303.93      5.17 o 
   1   6   2      109.11      157.40      3.03 o 
   2   6   2       19.52       34.82      1.75 o 
   3   6   2       14.60        5.83      1.26 o 
   4   6   2       47.14       52.88      3.28 o 
   5   6   2       25.56       26.40      2.94 o 
   6   6   2       53.98       57.02      4.22 o 
   7   6   2        1.64       -1.58      2.48 o 
   8   6   2        9.98       13.64      4.25 o 
   9   6   2        0.61        3.74      7.30 o 
  -9   7   2        6.67        9.79      3.13 o 
  -8   7   2       28.69       29.79      3.28 o 
  -7   7   2       50.96       47.40      3.21 o 
  -6   7   2       75.59       71.59      3.05 o 
  -5   7   2       14.25       13.18      1.87 o 
  -4   7   2      174.55      171.10      4.12 o 
  -3   7   2      611.59      650.41     10.84 o 
  -2   7   2      330.12      376.94      6.87 o 
  -1   7   2        9.90       15.75      0.85 o 
   0   7   2        5.27       12.54      0.90 o 
   1   7   2      174.45      206.03      6.46 o 
   2   7   2      354.98      363.62     12.34 o 
   3   7   2      285.95      298.67      8.12 o 
   4   7   2      255.44      260.58      7.78 o 
   5   7   2      161.64      169.94      6.50 o 
   6   7   2       53.87       59.73      4.47 o 
   7   7   2      204.44      214.76      6.65 o 
   8   7   2      107.20      107.10      6.96 o 
  -9   8   2      165.19      196.21      6.44 o 
  -8   8   2      303.00      333.12      7.93 o 
  -7   8   2      195.89      197.32      5.72 o 
  -6   8   2      360.97      376.91      6.81 o 
  -5   8   2      201.50      213.32      5.07 o 
  -4   8   2       65.10       73.53      3.08 o 
  -3   8   2      338.41      348.32      6.48 o 
  -2   8   2      723.08      754.05     12.29 o 
  -1   8   2      387.27      383.70      6.63 o 
   0   8   2       35.14       50.12      2.37 o 
   1   8   2      372.73      354.23     11.11 o 
   2   8   2     1521.26     1376.94     58.62 o 
   3   8   2      768.63      742.84     17.55 o 
   4   8   2      674.75      658.04     16.08 o 
   5   8   2      522.73      520.45     13.67 o 
   6   8   2        7.38        2.03      3.16 o 
   7   8   2        0.04       -1.28      2.76 o 
   8   8   2       20.92       18.06      4.40 o 
  -8   9   2      396.32      426.02      9.24 o 
  -7   9   2        0.08        1.73      2.59 o 
  -6   9   2       79.64       86.71      8.23 o 
  -5   9   2       38.96       42.31      2.61 o 
  -4   9   2      231.63      245.88      7.16 o 
  -3   9   2      361.83      371.49      6.92 o 
  -2   9   2      241.93      256.83      5.08 o 
  -1   9   2      103.72      120.70      3.52 o 
   0   9   2      301.50      322.17      7.72 o 
   1   9   2      470.47      474.97      9.19 o 
   2   9   2     2061.91     1944.49     40.42 o 
   3   9   2      952.58      949.68     22.10 o 
   4   9   2      191.59      170.63      6.50 o 
   5   9   2        7.23        9.07      3.10 o 
   6   9   2       20.55       16.93      3.76 o 
   7   9   2       42.69       39.79      4.88 o 
   8   9   2       31.07       21.29      5.55 o 
  -8  10   2        1.28        9.51      3.10 o 
  -7  10   2      134.50      138.06      5.16 o 
  -6  10   2        3.64        8.76      2.93 o 
  -5  10   2        2.28        0.44      2.03 o 
  -4  10   2       22.38       20.90      2.09 o 
  -3  10   2       58.34       58.08      3.27 o 
  -2  10   2       23.92       39.25      2.00 o 
  -1  10   2       90.49       95.29      3.33 o 
   0  10   2       80.51       73.29      3.58 o 
   1  10   2        3.31        1.19      1.22 o 
   2  10   2      350.60      308.35      8.49 o 
   3  10   2      184.47      179.57      6.76 o 
   4  10   2        0.10       -2.56      2.56 o 
   5  10   2       70.19       78.43      5.28 o 
   6  10   2        0.84       -2.16      3.34 o 
   7  10   2        3.43       -1.69      4.01 o 
  -7  11   2       93.95       93.52      4.71 o 
  -6  11   2       74.20       73.48      5.38 o 
  -5  11   2       20.50       19.76      2.95 o 
  -4  11   2       24.97       25.16      2.34 o 
  -3  11   2      380.04      359.23      6.98 o 
  -2  11   2      261.74      252.74      5.24 o 
  -1  11   2       74.42       99.88     10.61 o 
   0  11   2      260.93      254.86      7.08 o 
   1  11   2      542.71      545.63     12.82 o 
   2  11   2      246.29      241.59     11.07 o 
   3  11   2      158.54      169.27      6.32 o 
   4  11   2      459.79      466.14     12.60 o 
   5  11   2       57.69       55.86      4.63 o 
   6  11   2       53.13       52.09      5.12 o 
   7  11   2       66.02       61.67      5.69 o 
  -7  12   2       64.48       77.21      7.28 o 
  -6  12   2       20.12       26.05      5.80 o 
  -5  12   2       27.96       29.03      3.28 o 
  -4  12   2       18.94       20.94      2.80 o 
  -3  12   2       60.58       57.99      3.14 o 
  -2  12   2     1004.22      939.30     21.13 o 
  -1  12   2      125.96      120.87      8.05 o 
   0  12   2       20.39       22.95      3.19 o 
   1  12   2       26.24       32.16      4.28 o 
   2  12   2       81.86       88.86      6.96 o 
   3  12   2      164.88      177.50      7.45 o 
   4  12   2      115.69      123.74      6.11 o 
   5  12   2        2.91       -0.47      3.40 o 
   6  12   2        6.09       -0.23      3.89 o 
  -6  13   2       37.75       34.52      6.69 o 
  -5  13   2       40.01       33.38      3.59 o 
  -4  13   2      471.52      466.95     17.94 o 
  -3  13   2       91.03       83.14      5.19 o 
  -2  13   2      132.99      128.38      9.18 o 
  -1  13   2      280.84      287.52      8.22 o 
   0  13   2       43.97       57.87      3.63 o 
   1  13   2      509.85      517.60     18.18 o 
   2  13   2      307.41      306.67     12.75 o 
   3  13   2      112.83       89.69      7.80 o 
   4  13   2      203.35      202.93     10.04 o 
   5  13   2        4.21        0.89      3.54 o 
   6  13   2       58.15       45.09      8.07 o 
  -6  14   2       20.15       36.76      6.66 o 
  -5  14   2        1.32       -2.45      5.27 o 
  -4  14   2        0.20        4.90      5.02 o 
  -3  14   2        2.65        1.93      4.46 o 
  -2  14   2       15.96       17.21      3.13 o 
  -1  14   2       14.42       11.69      2.89 o 
   0  14   2        3.79        4.79      3.97 o 
   1  14   2       15.77       18.12      4.54 o 
   2  14   2        6.70        1.80      4.14 o 
   3  14   2      139.39      183.47     10.39 o 
   4  14   2       17.19       19.44      5.52 o 
   5  14   2        1.24       -2.36      5.08 o 
  -5  15   2       64.68       63.49      7.95 o 
  -4  15   2       78.73       84.99      8.10 o 
  -3  15   2       66.25       56.09      6.60 o 
  -2  15   2      158.27      154.92      6.49 o 
  -1  15   2      224.46      218.12      7.44 o 
   0  15   2      206.45      198.09     10.06 o 
   1  15   2      116.08      100.06      8.10 o 
   2  15   2      126.95      115.01      8.54 o 
   3  15   2      272.98      277.03     13.16 o 
   4  15   2       75.64       57.40      7.39 o 
  -3  16   2      119.72      173.80     10.79 o 
  -2  16   2        0.00       -4.57      4.57 o 
  -1  16   2       74.61       97.90      8.15 o 
   0  16   2        5.24       12.46      4.85 o 
   1  16   2       28.84       50.89      6.28 o 
   2  16   2        0.84        3.90      4.72 o 
   3  16   2        0.25       -1.09      4.82 o 
  -1  17   2        4.37       -4.73      4.73 o 
   0  17   2       38.25       26.29      5.69 o 
 -10   1   3       49.75       50.36      2.95 o 
  -9   1   3       71.16       72.94      2.60 o 
  -8   1   3       84.79       86.60      2.71 o 
  -7   1   3       84.83       87.08      2.50 o 
  -6   1   3      315.60      319.99      4.24 o 
  -5   1   3     1009.01     1025.83     10.95 o 
  -4   1   3     4252.48     4112.27     41.56 o 
  -3   1   3     1770.84     1755.82     22.08 o 
   0   1   3     1088.51     1421.59     17.47 o 
   1   1   3     4308.01     4813.31    103.17 o 
   2   1   3     2274.04     2411.18     43.22 o 
   3   1   3      917.27     1020.25     18.76 o 
   4   1   3      451.14      512.81     10.21 o 
   5   1   3      582.55      607.42      9.00 o 
   6   1   3     1028.38     1067.77     20.45 o 
   7   1   3      777.87      830.89     21.41 o 
   8   1   3       37.36       36.09      4.93 o 
   9   1   3        9.40        3.53      4.36 o 
 -10   2   3        1.43        4.50      3.08 o 
  -9   2   3        9.59        7.87      2.62 o 
  -8   2   3        5.42        7.00      1.62 o 
  -7   2   3       59.06       58.72      2.00 o 
  -6   2   3        2.98       -0.62      1.17 o 
  -5   2   3      167.62      158.16      2.71 o 
  -4   2   3      375.95      352.32      4.18 o 
  -3   2   3       31.12       20.74      1.33 o 
  -2   2   3      469.14      402.72     12.41 o 
  -1   2   3      211.19      189.80      3.40 o 
   0   2   3      505.95      458.89      6.46 o 
   1   2   3      285.77      259.41      5.22 o 
   3   2   3      209.17      188.59      4.39 o 
   4   2   3       90.36       80.29      3.41 o 
   5   2   3       13.37       13.54      1.52 o 
   6   2   3      134.02      133.73      4.71 o 
   7   2   3        0.00        5.82      3.36 o 
   8   2   3        9.21        5.16      3.78 o 
   9   2   3       37.24       48.20      8.42 o 
 -10   3   3       25.44       31.97      4.40 o 
  -9   3   3      189.37      188.33      4.44 o 
  -8   3   3       12.15       10.17      1.90 o 
  -7   3   3       11.35       12.00      1.46 o 
  -6   3   3      191.85      194.42      3.16 o 
  -5   3   3      480.82      490.85      6.10 o 
  -4   3   3      736.61      759.40      9.90 o 
  -3   3   3     1247.84     1300.96     14.18 o 
  -2   3   3      821.40      926.00     11.87 o 
  -1   3   3     2410.70     2371.03    150.38 o 
   0   3   3     1822.78     2046.71     36.62 o 
   1   3   3     4365.84     4425.15     99.72 o 
   2   3   3     3719.96     3754.81     80.90 o 
   3   3   3       78.03       96.25      9.49 o 
   4   3   3      437.03      468.26     11.37 o 
   5   3   3      310.82      330.06      6.27 o 
   6   3   3      234.70      241.36      6.41 o 
   7   3   3      196.90      197.34      6.18 o 
   8   3   3      181.73      174.64     12.04 o 
   9   3   3       40.70       31.38      7.94 o 
  -9   4   3       14.00       11.58      3.02 o 
  -8   4   3       27.51       32.92      2.29 o 
  -7   4   3       17.75       20.61      1.82 o 
  -6   4   3       17.19       14.14      1.52 o 
  -5   4   3        0.03        1.06      0.60 o 
  -4   4   3       99.15       84.07      2.18 o 
  -3   4   3      157.24      130.15      3.20 o 
  -2   4   3       64.03       66.08      3.43 o 
  -1   4   3       39.60       39.42      2.18 o 
   0   4   3        1.47        0.74      0.52 o 
   1   4   3      569.27      558.87     11.29 o 
   2   4   3      375.97      339.22     10.31 o 
   3   4   3        7.07        5.98      1.20 o 
   4   4   3      123.48      101.90      4.07 o 
   5   4   3        1.26       -0.11      1.68 o 
   6   4   3       24.40       28.58      2.74 o 
   7   4   3        0.26       -0.14      3.05 o 
   8   4   3        8.23       -0.72      6.23 o 
   9   4   3       10.54       14.93      6.76 o 
  -9   5   3       20.47       19.02      3.17 o 
  -8   5   3       90.51       81.15      3.18 o 
  -7   5   3      152.88      158.31      3.87 o 
  -6   5   3      183.62      198.50      4.00 o 
  -5   5   3     1067.37     1108.93     14.61 o 
  -4   5   3       90.47      108.49      2.81 o 
  -3   5   3      308.05      337.33      5.43 o 
  -2   5   3     1455.21     1485.73     20.79 o 
  -1   5   3      354.00      437.61      7.22 o 
   0   5   3     1913.34     2089.34     37.49 o 
   1   5   3      883.56      990.87     18.22 o 
   2   5   3      507.52      549.20     11.61 o 
   3   5   3     1082.98     1176.69     26.45 o 
   4   5   3      255.62      280.17      6.42 o 
   5   5   3      463.72      444.92     11.63 o 
   6   5   3      432.09      432.97      9.41 o 
   7   5   3       58.28       52.91      4.57 o 
   8   5   3      278.91      299.24     10.34 o 
  -9   6   3        2.80        3.93      3.06 o 
  -8   6   3        0.42        2.98      2.67 o 
  -7   6   3        0.15       -1.45      1.97 o 
  -6   6   3        2.65        4.19      1.74 o 
  -5   6   3       15.02       16.99      1.69 o 
  -4   6   3        1.20        1.97      1.38 o 
  -3   6   3     2035.79     2028.73     35.35 o 
  -2   6   3       87.76       82.41      2.93 o 
  -1   6   3       27.68       25.00      1.35 o 
   0   6   3       32.61       22.89      1.80 o 
   1   6   3       83.92       61.42      1.81 o 
   2   6   3        0.01        1.44      1.02 o 
   3   6   3       12.29       13.61      1.95 o 
   4   6   3        0.06        0.14      1.89 o 
   5   6   3        1.78        4.11      2.48 o 
   6   6   3       15.58       17.80      3.30 o 
   7   6   3      104.32      112.19      6.40 o 
   8   6   3      146.00      156.32      7.78 o 
  -9   7   3        1.53        3.88      3.14 o 
  -8   7   3       88.57       77.06      4.11 o 
  -7   7   3       38.87       35.12      2.64 o 
  -6   7   3       25.56       26.28      2.21 o 
  -5   7   3        0.43        0.12      1.53 o 
  -4   7   3      406.25      414.53      7.62 o 
  -3   7   3      333.77      366.64      6.74 o 
  -2   7   3      342.52      374.42      6.63 o 
  -1   7   3     1138.79     1285.94     20.07 o 
   0   7   3     1944.57     1899.36     33.22 o 
   1   7   3      895.65      922.75     16.98 o 
   2   7   3      182.11      235.47      6.61 o 
   3   7   3     1332.45     1312.01     38.42 o 
   4   7   3       37.34       51.92      3.64 o 
   5   7   3       45.76       49.13      3.80 o 
   6   7   3        9.90       13.79      3.29 o 
   7   7   3      236.82      236.23      8.72 o 
   8   7   3       19.79       15.67      4.34 o 
  -9   8   3        3.34       14.24      3.35 o 
  -8   8   3      306.38      329.57      7.82 o 
  -7   8   3        3.51        6.92      2.60 o 
  -6   8   3        2.91        1.50      1.98 o 
  -5   8   3       40.69       41.77      2.54 o 
  -4   8   3       57.17       59.93      3.79 o 
  -3   8   3        0.51       -0.31      1.40 o 
  -2   8   3      161.98      176.77      3.98 o 
  -1   8   3       17.69       13.04      1.10 o 
   0   8   3       15.51       11.05      1.69 o 
   1   8   3      648.74      528.40     12.25 o 
   2   8   3     1388.60     1036.23    169.28 o 
   3   8   3      162.18      137.14      5.30 o 
   4   8   3        3.73        0.55      2.33 o 
   5   8   3        0.84        0.29      2.75 o 
   6   8   3        1.99       -0.85      3.12 o 
   7   8   3        0.11        3.69      3.82 o 
   8   8   3        0.26       -3.81      4.00 o 
  -8   9   3        4.71       13.94      5.39 o 
  -7   9   3        1.72        6.10      2.66 o 
  -6   9   3       54.53       50.98      3.12 o 
  -5   9   3      158.75      164.14      4.71 o 
  -4   9   3      145.05      164.32      4.46 o 
  -3   9   3      170.50      185.95      4.43 o 
  -2   9   3       95.56      101.48      3.69 o 
  -1   9   3      404.98      404.49      8.18 o 
   0   9   3      220.83      244.08      7.29 o 
   1   9   3      717.36      722.59     13.43 o 
   2   9   3     1315.35     1293.63     29.16 o 
   3   9   3       97.92       76.35      8.67 o 
   4   9   3      248.99      256.02      8.23 o 
   5   9   3       25.15       18.14      3.44 o 
   6   9   3      180.27      173.69      7.54 o 
   7   9   3       33.06       33.00      4.79 o 
  -8  10   3       30.71       35.96      3.73 o 
  -7  10   3      151.60      166.77      5.52 o 
  -6  10   3        1.54        4.47      2.94 o 
  -5  10   3        2.68        2.38      2.21 o 
  -4  10   3        2.11        2.69      1.93 o 
  -3  10   3      219.17      225.27      5.06 o 
  -2  10   3        6.31       10.82      1.88 o 
  -1  10   3        1.36        2.54      1.63 o 
   0  10   3      162.84      150.34      4.95 o 
   1  10   3      711.38      663.10     15.78 o 
   2  10   3      178.19      164.45      5.87 o 
   3  10   3      496.81      481.62     12.52 o 
   4  10   3       73.90       77.42      5.97 o 
   5  10   3       11.10       12.00      3.46 o 
   6  10   3        8.24       10.66      3.84 o 
   7  10   3        9.41        3.96      6.51 o 
  -7  11   3        3.89        3.77      2.88 o 
  -6  11   3       31.23       28.88      3.52 o 
  -5  11   3       59.51       61.76      3.51 o 
  -4  11   3      270.94      266.97      6.07 o 
  -3  11   3      123.36      123.89      3.90 o 
  -2  11   3       16.52       21.49      2.20 o 
  -1  11   3        0.21       -0.24      2.02 o 
   0  11   3        3.86        7.80      2.13 o 
   1  11   3      283.64      287.82     11.41 o 
   2  11   3       65.17       69.28      6.74 o 
   3  11   3      173.69      171.55      6.50 o 
   4  11   3       26.16       25.99      4.33 o 
   5  11   3      132.13      131.09      6.61 o 
   6  11   3       82.09       84.20      6.16 o 
   7  11   3      131.88      149.16      8.17 o 
  -7  12   3       11.13       15.95      3.27 o 
  -6  12   3       15.38       16.68      3.42 o 
  -5  12   3        4.13        5.52      4.48 o 
  -4  12   3       54.77       58.03      3.78 o 
  -3  12   3       21.05       17.95      3.12 o 
  -2  12   3       79.72       61.89      7.61 o 
  -1  12   3        0.45       -1.67      2.22 o 
   0  12   3       24.91       26.01      3.98 o 
   1  12   3        0.76       -3.02      3.02 o 
   2  12   3        1.35        5.56      3.64 o 
   3  12   3       13.63       14.42      3.58 o 
   4  12   3       15.14       13.59      3.44 o 
   5  12   3        0.25        1.20      3.46 o 
   6  12   3        1.09       -0.90      3.85 o 
  -6  13   3        0.35        2.29      3.36 o 
  -5  13   3       26.53       24.38      4.35 o 
  -4  13   3       73.07       65.18      4.67 o 
  -3  13   3       26.37       22.95      3.41 o 
  -2  13   3        2.40        6.91      2.78 o 
  -1  13   3        8.91       16.24      2.89 o 
   0  13   3       70.45       78.95      6.74 o 
   1  13   3       76.92       70.27      6.16 o 
   2  13   3       55.04       64.06      6.08 o 
   3  13   3        3.64        6.72      4.52 o 
   4  13   3        1.54        3.95      3.36 o 
   5  13   3       13.49       10.24      3.97 o 
  -5  14   3       21.82       10.84      5.92 o 
  -4  14   3       53.50       60.03      7.03 o 
  -3  14   3       27.88       22.29      4.93 o 
  -2  14   3       37.70       30.48      3.57 o 
  -1  14   3        2.61        0.08      3.82 o 
   0  14   3       42.65       41.63      5.24 o 
   1  14   3      130.71      140.65      8.43 o 
   2  14   3       62.29       72.85      6.79 o 
   3  14   3       56.70       61.11      6.68 o 
   4  14   3       42.49       53.44      6.95 o 
   5  14   3        3.22       -1.98      5.29 o 
  -4  15   3        1.51        0.26      5.35 o 
  -3  15   3        8.73        8.72      3.54 o 
  -2  15   3        0.23        0.50      4.33 o 
  -1  15   3        1.86        0.14      4.23 o 
   0  15   3        0.63        1.24      4.26 o 
   1  15   3       66.32       74.32      6.74 o 
   2  15   3        4.30       10.11      5.13 o 
   3  15   3       66.19       81.67      7.88 o 
   4  15   3       41.66       51.97      7.19 o 
  -3  16   3        8.39        2.21      5.28 o 
  -2  16   3       60.34       55.79      6.35 o 
  -1  16   3       97.09       95.98      8.22 o 
   0  16   3        0.19        3.46      4.64 o 
   1  16   3        7.89       22.64      5.40 o 
   2  16   3        2.69       -3.19      4.93 o 
 -10   0   4        8.97        8.66      3.13 o 
  -9   0   4        0.26       -2.42      2.42 o 
  -8   0   4       12.35        9.90      2.54 o 
  -7   0   4        0.47        1.81      1.86 o 
  -6   0   4       10.54       16.03      4.01 o 
  -5   0   4       47.65       42.61      2.11 o 
  -4   0   4     9686.67     8949.96    132.57 o 
  -3   0   4      202.24      168.57      6.55 o 
  -2   0   4       12.29        8.00      0.83 o 
  -1   0   4      718.17      595.73      9.27 o 
   0   0   4      359.31      311.69      6.87 o 
   1   0   4      111.99       96.01      2.96 o 
   2   0   4      159.94      122.40      3.55 o 
   3   0   4      310.39      266.85      6.77 o 
   4   0   4        0.36        3.12      1.53 o 
   5   0   4      502.49      470.15     18.02 o 
   6   0   4      515.13      494.57     19.48 o 
   7   0   4      801.87      873.82     31.92 o 
   8   0   4       45.54       45.68      7.49 o 
   9   0   4        2.77        2.67      6.39 o 
 -10   1   4       14.30       15.68      2.28 o 
  -9   1   4        2.79        2.86      1.81 o 
  -8   1   4       24.97       25.92      1.91 o 
  -7   1   4       44.18       43.67      1.87 o 
  -6   1   4     1236.14     1173.05     12.59 o 
  -5   1   4      211.97      172.61      2.73 o 
  -4   1   4       63.76       64.43      2.31 o 
  -3   1   4      400.56      362.42      5.59 o 
  -2   1   4      312.67      280.16      3.45 o 
  -1   1   4        6.93        3.99      0.77 o 
   0   1   4       10.34        5.76      0.84 o 
   1   1   4        4.79        2.16      0.70 o 
   2   1   4      226.42      204.49      6.46 o 
   3   1   4       31.45       36.89      2.36 o 
   4   1   4      217.97      191.77      3.92 o 
   5   1   4      482.59      443.38     10.67 o 
   6   1   4      328.72      308.20      9.75 o 
   7   1   4      139.06      152.45      8.02 o 
   8   1   4       37.10       45.39      5.36 o 
   9   1   4       29.81       48.59      8.50 o 
 -10   2   4        0.40        3.93      2.19 o 
  -9   2   4       50.88       50.40      2.77 o 
  -8   2   4        4.05        2.33      1.65 o 
  -7   2   4       93.33       89.36      2.58 o 
  -6   2   4      371.75      365.72      4.75 o 
  -5   2   4        0.14        0.16      0.65 o 
  -4   2   4      596.85      557.71      7.08 o 
  -3   2   4       41.10       34.91      1.90 o 
  -2   2   4      278.47      227.97      7.94 o 
  -1   2   4      717.11      610.13      9.73 o 
   0   2   4     5239.08     4841.52     71.59 o 
   1   2   4       15.25       12.05      1.39 o 
   2   2   4       68.24       75.07      2.93 o 
   3   2   4      155.96      161.26      4.07 o 
   4   2   4      644.84      574.44     11.40 o 
   5   2   4      110.45      117.27      4.59 o 
   6   2   4      148.74      150.62      5.05 o 
   7   2   4      130.16      137.60      7.27 o 
   8   2   4        0.79        0.29      3.78 o 
   9   2   4       32.51       27.10      7.90 o 
 -10   3   4       34.30       42.47      8.02 o 
  -9   3   4        9.11       10.61      2.30 o 
  -8   3   4       14.84       16.70      2.09 o 
  -7   3   4       12.88       15.80      1.66 o 
  -6   3   4        5.49        4.12      1.31 o 
  -5   3   4       10.47       12.69      1.25 o 
  -4   3   4      140.37      146.62      3.14 o 
  -3   3   4      280.75      274.57      4.55 o 
  -2   3   4       40.53       58.61      1.84 o 
  -1   3   4      122.92      129.83      2.44 o 
   0   3   4       65.16       44.30      1.61 o 
   1   3   4       67.20       60.98      3.08 o 
   2   3   4     1839.17     1725.21     31.27 o 
   3   3   4      219.25      210.57      7.68 o 
   4   3   4      220.15      198.68     13.82 o 
   5   3   4        1.00        1.19      1.75 o 
   6   3   4       59.15       59.81      3.35 o 
   7   3   4       68.38       80.16      5.96 o 
   8   3   4       45.70       40.20      7.69 o 
  -9   4   4        3.42        2.72      2.24 o 
  -8   4   4       12.99       10.92      2.05 o 
  -7   4   4        6.02        5.72      1.77 o 
  -6   4   4       61.56       66.00      2.16 o 
  -5   4   4      313.17      293.74      4.14 o 
  -4   4   4       86.58       32.09      2.96 o 
  -3   4   4      151.59      132.93      2.64 o 
  -2   4   4       10.21       10.10      0.93 o 
  -1   4   4       41.31       37.94      1.67 o 
   0   4   4     1457.47     1341.80     20.75 o 
   1   4   4      317.46      260.72      5.87 o 
   2   4   4      138.22      120.66      7.44 o 
   3   4   4       14.66       10.10      1.41 o 
   4   4   4       55.69       59.39      3.06 o 
   5   4   4        7.94        4.11      1.87 o 
   6   4   4        0.71        4.19      2.22 o 
   7   4   4        7.37       12.87      5.79 o 
   8   4   4        2.05        3.32      6.47 o 
  -9   5   4        0.63       -0.80      2.44 o 
  -8   5   4        7.65        5.00      2.20 o 
  -7   5   4      185.04      195.22      4.38 o 
  -6   5   4      212.22      210.98      4.22 o 
  -5   5   4      409.99      414.22      5.81 o 
  -4   5   4       92.89      102.52      2.88 o 
  -3   5   4       12.98       22.56      1.70 o 
  -2   5   4      245.67      287.49      5.25 o 
  -1   5   4      457.65      511.89     12.96 o 
   0   5   4      200.11      228.94      4.23 o 
   1   5   4      278.86      306.96      6.41 o 
   2   5   4        8.84       15.79      1.40 o 
   3   5   4      102.56      111.35      3.51 o 
   4   5   4      210.94      181.39      4.94 o 
   5   5   4      167.34      148.91      8.05 o 
   6   5   4      132.88      121.39      5.97 o 
   7   5   4        0.18       -2.94      3.26 o 
   8   5   4        0.36       -5.02      6.25 o 
  -9   6   4        0.09        5.89      3.25 o 
  -8   6   4        0.55       -2.36      2.36 o 
  -7   6   4        1.82        4.32      2.15 o 
  -6   6   4        0.00       -0.59      1.77 o 
  -5   6   4       78.89       75.41      3.05 o 
  -4   6   4      100.37       94.74      2.99 o 
  -3   6   4      321.97      311.05      5.23 o 
  -2   6   4      112.03      104.40      2.77 o 
  -1   6   4      142.54      130.75      3.00 o 
   0   6   4      310.66      276.46      7.36 o 
   1   6   4      675.54      612.78     11.81 o 
   2   6   4       58.89       61.54      2.65 o 
   3   6   4      125.27      106.89      3.78 o 
   4   6   4       32.91       37.16      3.06 o 
   5   6   4      114.03      125.12      5.66 o 
   6   6   4      209.97      203.10      7.64 o 
   7   6   4       92.97       88.85      6.13 o 
   8   6   4       19.28       28.75      7.46 o 
  -9   7   4       29.68       35.32      3.88 o 
  -8   7   4       52.31       51.43      3.29 o 
  -7   7   4        6.54        3.40      2.24 o 
  -6   7   4       81.83       83.22      3.41 o 
  -5   7   4      420.99      434.04      7.34 o 
  -4   7   4      367.10      402.13      7.57 o 
  -3   7   4       48.04       63.75      2.81 o 
  -2   7   4        4.96       11.02      1.19 o 
  -1   7   4      120.98      162.84      3.54 o 
   0   7   4      609.49      673.26     12.75 o 
   1   7   4      601.92      602.41     14.64 o 
   2   7   4      592.78      620.01     12.52 o 
   3   7   4      314.22      311.61      8.61 o 
   4   7   4       80.21       82.23      4.75 o 
   5   7   4      410.27      388.17     10.92 o 
   6   7   4      327.70      309.03      9.92 o 
   7   7   4      115.78      119.99      6.80 o 
   8   7   4       20.19       21.82      6.56 o 
  -9   8   4       16.43       28.36      5.63 o 
  -8   8   4       36.18       42.17      3.72 o 
  -7   8   4       16.73       18.17      2.88 o 
  -6   8   4        0.85        0.93      2.05 o 
  -5   8   4       14.84       12.69      1.96 o 
  -4   8   4       42.98       44.09      2.47 o 
  -3   8   4        0.61       -1.43      1.75 o 
  -2   8   4       98.47       97.07      3.56 o 
  -1   8   4        3.40        2.57      1.06 o 
   0   8   4      728.73      624.01     11.95 o 
   1   8   4      301.68      252.57      8.24 o 
   2   8   4      152.00      126.47      4.86 o 
   3   8   4      202.56      172.27      6.90 o 
   4   8   4       14.91       14.96      2.83 o 
   5   8   4       47.42       46.01      4.07 o 
   6   8   4        0.26        1.25      3.28 o 
   7   8   4        0.84        0.77      3.86 o 
  -8   9   4       14.15       18.94      3.34 o 
  -7   9   4       35.86       30.71      2.91 o 
  -6   9   4      178.80      180.47      4.71 o 
  -5   9   4      219.89      234.78      5.72 o 
  -4   9   4      201.16      211.81      5.12 o 
  -3   9   4      201.05      218.70      5.72 o 
  -2   9   4      536.99      599.38     12.17 o 
  -1   9   4      540.44      577.45     11.20 o 
   0   9   4     2392.29     2335.36     35.95 o 
   1   9   4     1578.14     1551.83     34.61 o 
   2   9   4       65.04       51.98      3.25 o 
   3   9   4        0.27        4.06      2.23 o 
   4   9   4       91.46       86.91      5.14 o 
   5   9   4      163.91      154.51      6.81 o 
   6   9   4       93.34       90.05      9.57 o 
   7   9   4       43.30       37.50      5.07 o 
  -8  10   4        4.09        7.93      3.29 o 
  -7  10   4       10.44       10.06      2.97 o 
  -6  10   4        7.11       11.63      2.39 o 
  -5  10   4        0.02       -0.18      2.28 o 
  -4  10   4        2.86        2.22      2.03 o 
  -3  10   4        1.97        0.43      2.03 o 
  -2  10   4        4.12        1.19      1.87 o 
  -1  10   4      115.24      108.15      6.37 o 
   0  10   4     1114.40     1065.43     33.26 o 
   1  10   4        7.91        6.25      1.92 o 
   2  10   4       40.99       43.17      3.17 o 
   3  10   4      209.27      201.14      7.00 o 
   4  10   4       78.42       83.70      5.45 o 
   5  10   4       32.54       38.50      4.31 o 
   6  10   4       25.55       34.38      4.66 o 
   7  10   4       14.47       10.04      5.32 o 
  -7  11   4       25.04       18.88      3.21 o 
  -6  11   4       19.32       12.21      2.51 o 
  -5  11   4      334.97      316.55      7.03 o 
  -4  11   4      309.43      311.18      9.63 o 
  -3  11   4      102.94      113.99      4.57 o 
  -2  11   4      185.06      183.98      9.27 o 
  -1  11   4      669.52      693.32     23.42 o 
   0  11   4      428.24      418.19     15.10 o 
   1  11   4      400.89      411.93     15.05 o 
   2  11   4      810.15      811.89     23.09 o 
   3  11   4      181.85      184.84      6.98 o 
   4  11   4      124.62      118.37     10.31 o 
   5  11   4      134.18      120.08      6.68 o 
   6  11   4      383.06      396.63     12.34 o 
  -7  12   4        5.16        3.55      3.96 o 
  -6  12   4        0.68        0.56      2.74 o 
  -5  12   4        1.01       -0.76      2.53 o 
  -4  12   4      366.73      392.93     10.25 o 
  -3  12   4       28.86       28.17      5.16 o 
  -2  12   4        0.00        2.11      2.62 o 
  -1  12   4        0.15       -1.11      2.31 o 
   0  12   4       28.07       27.98      4.23 o 
   1  12   4       64.88       66.41      6.34 o 
   2  12   4       43.36       49.73      5.36 o 
   3  12   4       11.66       11.61      3.16 o 
   4  12   4        0.04       -3.04      3.22 o 
   5  12   4       44.65       62.37      6.92 o 
   6  12   4       32.41       45.21      5.28 o 
  -6  13   4      365.24      371.64     11.18 o 
  -5  13   4       93.38       83.51      4.64 o 
  -4  13   4      119.09      105.61      6.19 o 
  -3  13   4      307.53      326.40      9.69 o 
  -2  13   4      158.31      177.30      6.76 o 
  -1  13   4      733.05      767.87     25.57 o 
   0  13   4      486.45      483.89     17.47 o 
   1  13   4      183.30      160.83      8.92 o 
   2  13   4      369.39      369.65     14.75 o 
   3  13   4       52.36       40.66      5.82 o 
   4  13   4      206.62      191.81     11.04 o 
   5  13   4      251.62      246.25      9.41 o 
  -5  14   4        0.01        2.01      5.33 o 
  -4  14   4       11.22        8.04      3.72 o 
  -3  14   4       11.62        4.67      3.35 o 
  -2  14   4        2.32        1.10      4.42 o 
  -1  14   4       33.89       37.67      5.33 o 
   0  14   4        0.06       -3.90      3.90 o 
   1  14   4      195.33      235.89     11.29 o 
   2  14   4       34.63       41.34      5.75 o 
   3  14   4        0.02       -2.19      4.74 o 
   4  14   4       53.16       60.97      7.45 o 
  -4  15   4      188.83      182.91     11.38 o 
  -3  15   4      221.97      207.57      8.08 o 
  -2  15   4      257.42      234.30     11.62 o 
  -1  15   4      176.84      155.36      9.41 o 
   0  15   4      214.00      197.34     10.43 o 
   1  15   4      425.68      415.43     16.43 o 
   2  15   4      151.87      116.09      9.06 o 
   3  15   4      324.62      315.23     14.28 o 
  -3  16   4       48.67       62.94      7.26 o 
  -2  16   4        3.83       -0.99      4.90 o 
  -1  16   4       53.29       72.11      7.00 o 
   0  16   4        1.37       -4.11      4.68 o 
   1  16   4        0.86        3.37      4.99 o 
   2  16   4       17.66       27.82      6.19 o 
 -10   1   5       21.71       18.89      2.54 o 
  -9   1   5       30.98       28.39      2.24 o 
  -8   1   5       95.47       88.11      2.71 o 
  -7   1   5      268.00      260.83      4.04 o 
  -6   1   5     1338.62     1274.31     14.39 o 
  -5   1   5      623.33      621.18      9.45 o 
  -4   1   5       51.46       82.42      2.88 o 
  -2   1   5      296.07      400.52      4.74 o 
  -1   1   5     2187.34     2332.49     31.04 o 
   0   1   5     1672.17     1824.75     27.94 o 
   1   1   5      863.08     1010.46     35.01 o 
   2   1   5      451.93      537.87     15.24 o 
   3   1   5      459.81      477.43      7.98 o 
   4   1   5     1322.66     1251.10     23.34 o 
   5   1   5     1224.20     1251.31     47.91 o 
   6   1   5       61.18       62.76      4.75 o 
   7   1   5       13.55        8.32      3.60 o 
   8   1   5        0.29       -3.97      3.97 o 
 -10   2   5        4.39        4.54      7.07 o 
  -9   2   5       36.64       39.25      2.52 o 
  -8   2   5       32.58       29.30      3.04 o 
  -7   2   5       32.78       33.70      1.91 o 
  -6   2   5       93.43       97.28      4.39 o 
  -5   2   5       16.76       16.53      2.08 o 
  -4   2   5       45.66       36.10      2.75 o 
  -3   2   5        1.08        0.30      0.73 o 
  -2   2   5       93.82       79.90      2.83 o 
  -1   2   5      320.70      308.23      4.81 o 
   0   2   5      180.37      195.17      3.25 o 
   1   2   5      417.67      421.72      8.38 o 
   2   2   5      359.50      353.18     14.43 o 
   3   2   5        3.18        2.18      1.78 o 
   4   2   5      188.67      161.91      4.56 o 
   5   2   5       12.17        9.57      2.07 o 
   6   2   5        1.65        0.22      2.98 o 
   7   2   5       18.08       27.43      4.38 o 
   8   2   5        2.34        0.07      5.83 o 
  -9   3   5        0.05       -0.07      2.50 o 
  -8   3   5       50.47       43.53      2.54 o 
  -7   3   5      184.08      186.37      3.63 o 
  -6   3   5      214.83      219.15      3.68 o 
  -5   3   5      484.02      508.85      6.35 o 
  -4   3   5      290.83      337.11      5.57 o 
  -3   3   5      999.78     1056.43     14.87 o 
  -2   3   5      797.49      876.70     12.42 o 
  -1   3   5     2408.23     2478.61     33.63 o 
   0   3   5     2772.37     2967.19     36.34 o 
   1   3   5       22.70       41.09      2.19 o 
   2   3   5      232.28      296.21      6.39 o 
   3   3   5      323.51      355.46     14.13 o 
   4   3   5      279.61      292.44      6.79 o 
   5   3   5      265.41      256.29      6.54 o 
   6   3   5      274.89      263.17      9.02 o 
   7   3   5       53.68       47.33      4.92 o 
   8   3   5       70.20       76.18      9.18 o 
  -9   4   5        0.25       -0.88      2.39 o 
  -8   4   5       44.54       40.71      2.52 o 
  -7   4   5       37.45       42.93      2.25 o 
  -6   4   5        0.10        0.50      1.36 o 
  -5   4   5      157.15      154.94      3.17 o 
  -4   4   5       14.99       16.70      1.65 o 
  -3   4   5       39.07       38.22      1.66 o 
  -2   4   5       76.70       85.10      5.36 o 
  -1   4   5      238.07      222.45      3.77 o 
   0   4   5      621.89      634.10      8.17 o 
   1   4   5       85.07      100.25      3.63 o 
   2   4   5        2.11        6.21      1.29 o 
   3   4   5      138.53      117.63      3.71 o 
   4   4   5        7.57       10.61      1.84 o 
   5   4   5       34.64       35.20      2.72 o 
   6   4   5       86.12       85.18      5.95 o 
   7   4   5        0.89        1.55      5.64 o 
   8   4   5       27.17       30.01      7.61 o 
  -9   5   5       51.10       48.45      3.19 o 
  -8   5   5       65.37       59.20      3.03 o 
  -7   5   5      487.26      471.81      7.45 o 
  -6   5   5       44.96       41.70      2.20 o 
  -5   5   5       69.42       71.58      2.42 o 
  -4   5   5      430.19      464.18      7.39 o 
  -3   5   5      126.43      146.83      3.30 o 
  -2   5   5     1034.38     1157.29     18.27 o 
  -1   5   5      580.29      685.35     11.16 o 
   0   5   5      356.18      434.67      7.38 o 
   1   5   5     1006.94     1128.67     20.96 o 
   2   5   5      304.26      347.04      7.42 o 
   3   5   5      587.92      559.56     11.24 o 
   4   5   5      510.52      478.69     10.11 o 
   5   5   5       23.38       31.36      3.28 o 
   6   5   5      317.14      307.85      9.60 o 
   7   5   5       48.64       43.69      7.35 o 
   8   5   5       13.62       -1.40      6.68 o 
  -9   6   5       17.49       18.54      3.05 o 
  -8   6   5        6.10        5.28      2.54 o 
  -7   6   5        8.75        8.22      2.33 o 
  -6   6   5       50.36       52.03      2.65 o 
  -5   6   5      348.53      328.90      6.00 o 
  -4   6   5        4.81        6.84      1.53 o 
  -3   6   5       44.38       54.24      2.20 o 
  -2   6   5      305.34      313.82      6.81 o 
  -1   6   5       50.89       78.76      3.98 o 
   0   6   5      213.96      211.76      4.20 o 
   1   6   5      132.06      140.07      8.35 o 
   2   6   5      161.07      135.83      3.98 o 
   3   6   5       47.78       54.42      2.91 o 
   4   6   5      204.88      174.34      6.27 o 
   5   6   5       14.94        9.03      2.97 o 
   6   6   5       75.19       81.80      5.50 o 
   7   6   5       30.18       31.40      7.03 o 
   8   6   5        3.26        6.19      6.82 o 
  -9   7   5       11.59        6.70      3.34 o 
  -8   7   5       14.28       12.29      3.30 o 
  -7   7   5        0.63        1.24      2.38 o 
  -6   7   5      175.63      169.20      4.43 o 
  -5   7   5      138.64      135.75      3.85 o 
  -4   7   5      139.07      140.02      5.34 o 
  -3   7   5      436.51      481.17      9.80 o 
  -2   7   5     1428.51     1461.48     22.95 o 
  -1   7   5      704.83      765.39     14.56 o 
   0   7   5      112.09      144.14      3.85 o 
   1   7   5     1042.59     1043.28     19.59 o 
   2   7   5       29.26       45.46      2.35 o 
   3   7   5       32.84       56.92      3.56 o 
   4   7   5        0.31        5.14      2.49 o 
   5   7   5      299.91      266.45      9.33 o 
   6   7   5       16.63       10.73      5.27 o 
   7   7   5      118.96      107.54      6.93 o 
  -8   8   5       20.87       18.43      2.95 o 
  -7   8   5      120.30      125.84      4.41 o 
  -6   8   5       13.88       11.94      2.32 o 
  -5   8   5       96.49      101.21      3.58 o 
  -4   8   5        9.70       10.03      2.31 o 
  -3   8   5      224.18      239.15      6.10 o 
  -2   8   5       95.35      102.35      3.88 o 
  -1   8   5     1717.38     1699.25     26.55 o 
   0   8   5      339.95      283.29      6.67 o 
   1   8   5        1.20        0.55      1.46 o 
   2   8   5      130.84      135.48      8.72 o 
   3   8   5      286.38      267.13      8.06 o 
   4   8   5      186.20      185.41      6.91 o 
   5   8   5      102.55       95.25      5.78 o 
   6   8   5       41.15       35.42      8.02 o 
   7   8   5       13.05       12.80      4.20 o 
  -8   9   5       17.46        7.47      3.22 o 
  -7   9   5       83.49       76.66      3.61 o 
  -6   9   5       53.47       52.41      2.99 o 
  -5   9   5       87.30       88.94      4.02 o 
  -4   9   5       47.31       39.35      3.04 o 
  -3   9   5      340.34      345.46      7.83 o 
  -2   9   5       88.52       93.84      4.50 o 
  -1   9   5      461.32      472.50      9.54 o 
   0   9   5     1110.33     1128.89     21.22 o 
   1   9   5       82.47       60.78      3.97 o 
   2   9   5      210.93      224.57      7.15 o 
   3   9   5       20.06       24.40      3.02 o 
   4   9   5      206.71      201.67      7.42 o 
   5   9   5       19.66       19.37      3.72 o 
   6   9   5       74.60       73.25      5.52 o 
   7   9   5        2.77        1.94      4.06 o 
  -8  10   5       24.59       23.26      3.57 o 
  -7  10   5       32.36       30.87      3.45 o 
  -6  10   5       69.24       67.63      3.30 o 
  -5  10   5        1.56       -0.04      2.57 o 
  -4  10   5      109.11      118.66      4.89 o 
  -3  10   5      112.89      114.53      4.57 o 
  -2  10   5      719.69      743.80     14.35 o 
  -1  10   5       63.39       55.87      4.43 o 
   0  10   5       13.26       20.44      3.61 o 
   1  10   5       46.08       36.16      3.99 o 
   2  10   5       23.15       28.73      2.90 o 
   3  10   5      189.96      184.67     12.13 o 
   4  10   5      237.33      253.12      8.58 o 
   5  10   5       33.43       22.85      4.05 o 
   6  10   5       17.41       15.89      7.10 o 
  -7  11   5       23.34       16.27      4.08 o 
  -6  11   5      162.43      167.60      5.57 o 
  -5  11   5       84.85       76.63      4.38 o 
  -4  11   5       22.24       22.45      2.98 o 
  -3  11   5        6.50        7.74      4.52 o 
  -2  11   5        0.54       -0.93      2.48 o 
  -1  11   5      234.50      247.70     10.69 o 
   0  11   5       74.03       73.73      6.45 o 
   1  11   5      170.77      164.49      8.49 o 
   2  11   5       13.61       16.86      2.80 o 
   3  11   5       73.74       74.73      4.94 o 
   4  11   5       73.30       81.84      5.28 o 
   5  11   5      191.75      222.32      8.68 o 
   6  11   5        4.59       -0.74      3.96 o 
  -7  12   5       30.72       34.44      5.30 o 
  -6  12   5        6.61        6.52      2.96 o 
  -5  12   5       26.34       26.67      3.47 o 
  -4  12   5       13.95       17.07      3.16 o 
  -3  12   5      202.34      214.31      7.51 o 
  -2  12   5      111.64      119.97      7.51 o 
  -1  12   5      216.77      226.52     10.61 o 
   0  12   5      193.66      208.30      9.95 o 
   1  12   5       86.28       77.08      6.52 o 
   2  12   5       77.85       75.36      7.04 o 
   3  12   5      174.64      181.81      7.31 o 
   4  12   5       92.49       90.03      6.09 o 
   5  12   5       81.43       75.37      5.73 o 
  -6  13   5       47.09       52.05      5.39 o 
  -5  13   5       27.02       20.03      7.05 o 
  -4  13   5       12.27       13.45      3.81 o 
  -3  13   5       17.37       14.98      3.84 o 
  -2  13   5       54.31       48.74      5.82 o 
  -1  13   5       38.20       32.60      5.09 o 
   0  13   5       35.23       36.84      5.04 o 
   1  13   5        0.96       -1.95      3.89 o 
   2  13   5        0.29        0.23      4.01 o 
   3  13   5        7.91        2.32      4.80 o 
   4  13   5       41.01       46.94      6.98 o 
   5  13   5       12.98       16.62      4.31 o 
  -5  14   5       29.05       16.55      4.62 o 
  -4  14   5       37.49       31.36      5.03 o 
  -3  14   5      121.01      137.53      9.51 o 
  -2  14   5       36.18       27.94      5.53 o 
  -1  14   5        0.42        0.61      4.44 o 
   0  14   5       21.33       11.64      4.66 o 
   1  14   5       43.51       39.06      5.74 o 
   2  14   5       49.27       40.17      5.86 o 
   3  14   5       77.53       59.76      6.94 o 
   4  14   5       32.00       29.24      6.73 o 
  -4  15   5        0.14       -0.32      3.93 o 
  -3  15   5        2.66       10.67      5.57 o 
  -2  15   5        0.05       -4.37      4.78 o 
  -1  15   5       43.69       53.94      6.36 o 
   0  15   5        5.16       10.41      5.13 o 
   1  15   5       50.09       56.33      6.69 o 
   2  15   5       31.72       42.50      6.45 o 
   3  15   5       10.40       11.28      5.72 o 
  -2  16   5      112.04      133.27      9.63 o 
  -1  16   5      195.85      230.21     11.87 o 
   0  16   5       84.05       89.00      8.51 o 
   1  16   5       81.52       65.67      7.22 o 
  -9   0   6        9.33       12.89      3.17 o 
  -8   0   6       23.41       36.48      4.69 o 
  -7   0   6      252.58      244.93      5.97 o 
  -6   0   6     1251.49     1108.27     17.85 o 
  -5   0   6       19.51       23.97      2.62 o 
  -4   0   6      141.03      165.81      4.03 o 
  -3   0   6     1090.97     1153.13     17.93 o 
  -2   0   6      126.46      180.26      3.80 o 
  -1   0   6      391.39      489.23      9.29 o 
   0   0   6      251.26      211.22     26.06 o 
   1   0   6     1684.12     1701.84     55.75 o 
   2   0   6      132.89       88.60      3.80 o 
   3   0   6     1861.24     1784.16     58.93 o 
   4   0   6       99.73       65.32      6.43 o 
   5   0   6      470.71      432.71     17.56 o 
   6   0   6      251.52      237.62     12.59 o 
   7   0   6      123.58      128.33     10.50 o 
   8   0   6      157.70      142.68     12.23 o 
  -9   1   6        7.74       11.07      2.21 o 
  -8   1   6      483.01      463.03      6.53 o 
  -7   1   6       73.26       74.46      2.55 o 
  -6   1   6       51.72       58.54      5.77 o 
  -5   1   6       82.03       78.36      2.31 o 
  -4   1   6        9.61       11.90      1.31 o 
  -3   1   6       21.78       24.40      2.35 o 
  -2   1   6       19.02       21.45      1.68 o 
  -1   1   6       17.48       12.27      1.40 o 
   0   1   6      113.84      122.13      6.10 o 
   1   1   6       48.99       51.44      2.80 o 
   2   1   6      370.08      330.89      5.83 o 
   3   1   6      682.53      573.27     22.36 o 
   4   1   6      689.95      617.71     16.12 o 
   5   1   6      110.46      109.18      6.47 o 
   6   1   6       44.00       45.39      4.58 o 
   7   1   6       16.84       18.31      4.11 o 
   8   1   6       37.26       55.50      6.09 o 
  -9   2   6      146.16      153.57      4.24 o 
  -8   2   6      394.12      403.65      5.96 o 
  -7   2   6       70.36       72.30      2.66 o 
  -6   2   6      501.81      505.76      6.98 o 
  -5   2   6       81.20       97.16      2.68 o 
  -4   2   6      569.07      617.48      9.36 o 
  -3   2   6     1169.74     1188.58     14.96 o 
  -2   2   6     4637.03     4719.21     53.15 o 
  -1   2   6      375.63      453.67      6.16 o 
   0   2   6      673.48      812.16     11.45 o 
   1   2   6      837.22      970.66     15.31 o 
   2   2   6     3008.11     3062.12     66.37 o 
   3   2   6     1204.33     1212.67     22.67 o 
   4   2   6      901.31      892.77     17.27 o 
   5   2   6      631.97      630.47     16.78 o 
   6   2   6       75.61       74.65      9.36 o 
   7   2   6      192.09      179.78      8.27 o 
   8   2   6      295.78      303.72     16.46 o 
  -9   3   6        1.00        0.73      2.30 o 
  -8   3   6        0.67       -0.43      2.27 o 
  -7   3   6        5.21        4.72      1.80 o 
  -6   3   6       44.62       43.66      2.35 o 
  -5   3   6       26.57       27.93      1.67 o 
  -4   3   6        6.78        2.46      0.89 o 
  -3   3   6       44.44       42.41      2.40 o 
  -2   3   6       32.05       26.42      1.95 o 
  -1   3   6      142.52      146.07      3.29 o 
   0   3   6      670.13      672.11      9.61 o 
   1   3   6       37.54       43.96      3.43 o 
   2   3   6      148.09      157.56      5.13 o 
   3   3   6        8.71        4.74      1.53 o 
   4   3   6       74.03       72.43      3.54 o 
   5   3   6       89.31       94.24      8.92 o 
   6   3   6       38.82       45.09      4.58 o 
   7   3   6        1.18       -3.67      5.60 o 
   8   3   6        6.23        8.46      6.51 o 
  -9   4   6       46.76       45.91      3.43 o 
  -8   4   6        0.94        0.05      2.29 o 
  -7   4   6        3.76        2.34      2.00 o 
  -6   4   6       41.74       40.07      2.62 o 
  -5   4   6       65.38       68.28      2.56 o 
  -4   4   6      274.34      299.73      5.59 o 
  -3   4   6      453.85      513.70      8.96 o 
  -2   4   6       58.83       33.49      1.53 o 
  -1   4   6       26.99       54.67      1.74 o 
   0   4   6      137.46      178.48      2.89 o 
   1   4   6      283.30      345.82      8.35 o 
   2   4   6      422.11      469.23     14.65 o 
   3   4   6       47.40       78.92      4.74 o 
   4   4   6      120.57      125.48      4.74 o 
   5   4   6       77.54       73.13      4.02 o 
   6   4   6       71.85       74.67      7.74 o 
   7   4   6      190.91      173.45     11.99 o 
   8   4   6       45.84       43.95      8.44 o 
  -9   5   6       41.79       42.52      4.49 o 
  -8   5   6       38.19       37.15      3.05 o 
  -7   5   6       89.71       84.42      3.51 o 
  -6   5   6        6.61        7.51      2.00 o 
  -5   5   6        0.01       -0.71      1.65 o 
  -4   5   6       92.93      103.79      3.40 o 
  -3   5   6      152.25      166.04      4.13 o 
  -2   5   6        6.15       10.39      1.32 o 
  -1   5   6       41.36       52.58      2.87 o 
   0   5   6       15.00       11.94      1.17 o 
   1   5   6       47.70       53.94      2.93 o 
   2   5   6      177.59      143.63      4.21 o 
   3   5   6      101.81       87.13      3.59 o 
   4   5   6       66.45       54.45      3.02 o 
   5   5   6       18.30       22.32      3.23 o 
   6   5   6        0.60       -0.60      4.98 o 
   7   5   6        3.63        2.13      6.03 o 
  -9   6   6       30.40       29.57      5.03 o 
  -8   6   6       31.69       30.70      3.35 o 
  -7   6   6      108.35      100.43      4.45 o 
  -6   6   6      123.50      127.14      4.46 o 
  -5   6   6      345.68      349.45      7.07 o 
  -4   6   6      514.58      547.69      8.67 o 
  -3   6   6      562.48      601.07      9.17 o 
  -2   6   6      766.24      826.84     13.48 o 
  -1   6   6     1299.33     1371.79     19.13 o 
   0   6   6      362.12      415.46      8.75 o 
   1   6   6      705.29      727.52     14.17 o 
   2   6   6      471.66      515.07     10.58 o 
   3   6   6      618.46      634.34     12.79 o 
   4   6   6      706.12      689.17     16.95 o 
   5   6   6      420.84      393.47     13.74 o 
   6   6   6      193.68      166.06      7.22 o 
   7   6   6       75.43       69.00      8.60 o 
  -9   7   6        1.18       13.99      6.96 o 
  -8   7   6        6.06       -2.55      2.78 o 
  -7   7   6      103.35       99.93      4.52 o 
  -6   7   6       85.98       88.41      4.04 o 
  -5   7   6        0.11       -0.48      2.05 o 
  -4   7   6       48.84       44.01      2.55 o 
  -3   7   6        1.36        1.26      1.39 o 
  -2   7   6      221.58      240.04      5.08 o 
  -1   7   6      213.79      225.43      4.78 o 
   0   7   6      268.63      276.54      9.47 o 
   1   7   6       87.28       91.61      5.43 o 
   2   7   6        0.46       -0.01      1.57 o 
   3   7   6      247.59      237.15      7.59 o 
   4   7   6      324.35      290.86     17.95 o 
   5   7   6      109.72      111.71      6.05 o 
   6   7   6        4.01        2.90      3.42 o 
   7   7   6        0.77       -5.21      6.13 o 
  -8   8   6       20.68       13.36      3.21 o 
  -7   8   6       15.93       10.60      2.95 o 
  -6   8   6       22.02       20.26      2.78 o 
  -5   8   6       85.42       77.13      3.56 o 
  -4   8   6      278.31      283.48      6.19 o 
  -3   8   6       89.00      106.09      3.78 o 
  -2   8   6      141.46      126.09      3.72 o 
  -1   8   6       18.80       10.58      1.53 o 
   0   8   6       12.70       23.70      2.06 o 
   1   8   6        3.81        2.14      1.67 o 
   2   8   6      113.00      124.15      5.19 o 
   3   8   6      200.33      189.01      6.82 o 
   4   8   6       65.56       72.40      4.61 o 
   5   8   6       73.90       74.79      5.41 o 
   6   8   6      140.06      135.29      7.16 o 
   7   8   6      137.68      140.20     11.64 o 
  -8   9   6       24.67       27.23      4.09 o 
  -7   9   6       21.12       17.48      3.15 o 
  -6   9   6       18.83       15.08      3.21 o 
  -5   9   6       46.80       46.67      3.07 o 
  -4   9   6      222.27      231.72      8.21 o 
  -3   9   6       87.35       86.51      4.32 o 
  -2   9   6      888.56      901.30     17.03 o 
  -1   9   6      801.53      810.15     22.15 o 
   0   9   6      123.10      110.52      4.10 o 
   1   9   6       41.79       37.78      3.03 o 
   2   9   6       10.31       10.27      2.50 o 
   3   9   6       63.39       65.97      4.53 o 
   4   9   6       23.80       24.38      8.27 o 
   5   9   6        8.36        6.91      3.67 o 
   6   9   6       10.19        6.49      3.96 o 
  -7  10   6        8.93        7.85      3.05 o 
  -6  10   6       17.16       18.78      3.02 o 
  -5  10   6       15.72       13.98      2.71 o 
  -4  10   6       10.26       11.38      2.45 o 
  -3  10   6      235.99      244.49      6.66 o 
  -2  10   6     1460.40     1544.57     28.05 o 
  -1  10   6       40.17       39.57      7.73 o 
   0  10   6      111.24      126.02      7.58 o 
   1  10   6      316.95      338.76     10.23 o 
   2  10   6      347.71      370.32     11.60 o 
   3  10   6      205.32      204.62      7.44 o 
   4  10   6      134.63      145.20      6.78 o 
   5  10   6       70.26       70.33      5.41 o 
   6  10   6       11.11        7.35      4.12 o 
  -7  11   6       76.27       76.93      4.36 o 
  -6  11   6       64.42       57.70      3.82 o 
  -5  11   6        0.25        2.80      2.59 o 
  -4  11   6        0.03        0.27      2.77 o 
  -3  11   6      200.40      214.20      6.38 o 
  -2  11   6      131.27      126.30      8.43 o 
  -1  11   6      154.50      162.41      8.66 o 
   0  11   6      348.01      336.74     13.35 o 
   1  11   6       37.38       28.02      4.36 o 
   2  11   6       10.07        8.36      2.78 o 
   3  11   6       24.64       24.84      4.12 o 
   4  11   6      305.95      343.43     10.76 o 
   5  11   6       51.27       39.19      4.89 o 
  -6  12   6       68.28       80.00      4.26 o 
  -5  12   6        0.91        0.21      2.72 o 
  -4  12   6        5.81        0.94      3.60 o 
  -3  12   6        5.86        1.64      3.23 o 
  -2  12   6        1.02       -0.86      4.14 o 
  -1  12   6        2.72        3.96      4.05 o 
   0  12   6        0.78       -3.50      3.65 o 
   1  12   6       62.42       61.07      5.81 o 
   2  12   6        1.87        6.41      4.19 o 
   3  12   6      108.62      123.13      6.37 o 
   4  12   6        8.68       18.66      4.15 o 
   5  12   6       32.79       56.62      6.67 o 
  -6  13   6        7.74        7.79      3.63 o 
  -5  13   6       61.40       57.83      4.48 o 
  -4  13   6       34.19       22.68      4.18 o 
  -3  13   6      269.88      304.32     13.66 o 
  -2  13   6      145.23      153.39      9.59 o 
  -1  13   6       14.26        9.02      4.54 o 
   0  13   6      124.55      125.50      8.47 o 
   1  13   6        2.54        4.48      4.18 o 
   2  13   6      107.29       91.27      8.01 o 
   3  13   6      147.35      145.79      9.78 o 
   4  13   6        0.03        3.30      5.56 o 
  -5  14   6        3.88        2.46      3.75 o 
  -4  14   6        0.00       -1.24      5.65 o 
  -3  14   6       46.22       50.64      6.60 o 
  -2  14   6        1.60       -4.23      4.89 o 
  -1  14   6      175.78      205.91     10.97 o 
   0  14   6       38.19       33.61      5.62 o 
   1  14   6        1.24       -0.40      4.51 o 
   2  14   6       95.41      109.11      8.71 o 
   3  14   6       12.62       23.90      5.98 o 
  -3  15   6       30.49       11.55      5.95 o 
  -2  15   6       55.31       48.83      6.86 o 
  -1  15   6      159.36      152.03      9.97 o 
   0  15   6       19.57       17.62      5.43 o 
   1  15   6      101.58       98.41      8.81 o 
   2  15   6       39.08       35.37      6.41 o 
  -9   1   7       13.78       15.04      2.33 o 
  -8   1   7      230.42      222.18      4.38 o 
  -7   1   7       58.63       55.42      2.32 o 
  -6   1   7        6.65        5.52      1.51 o 
  -5   1   7       70.45       58.18      2.02 o 
  -4   1   7       10.87        6.63      1.22 o 
  -3   1   7      154.91      155.17      2.78 o 
  -2   1   7      111.64      115.38      2.57 o 
  -1   1   7       22.18       29.41      1.24 o 
   0   1   7        0.07        3.07      0.88 o 
   1   1   7        4.79        1.40      1.17 o 
   2   1   7      361.30      343.61      7.49 o 
   3   1   7      597.57      576.80     15.14 o 
   4   1   7        5.69        6.37      2.73 o 
   5   1   7       34.90       33.46      3.97 o 
   6   1   7      102.77      108.70      6.96 o 
   7   1   7        0.99       -3.73      5.09 o 
  -9   2   7        8.81       10.31      2.43 o 
  -8   2   7       31.31       35.59      2.37 o 
  -7   2   7        5.63        7.60      1.78 o 
  -6   2   7        3.69        4.62      1.52 o 
  -5   2   7        7.20        4.92      1.37 o 
  -4   2   7       10.72       10.57      1.27 o 
  -3   2   7      146.34      151.70      3.12 o 
  -2   2   7      101.11      120.23      2.65 o 
  -1   2   7      248.75      261.21      4.07 o 
   0   2   7      446.61      458.89      7.85 o 
   1   2   7       60.47       63.99      3.58 o 
   2   2   7      203.62      167.20     16.32 o 
   3   2   7       41.63       40.50      2.39 o 
   4   2   7        0.02        1.37      2.56 o 
   5   2   7        1.61        1.80      3.13 o 
   6   2   7        0.86        1.75      5.56 o 
   7   2   7        0.45        3.53      4.01 o 
  -9   3   7       17.68       19.37      2.88 o 
  -8   3   7        8.45        8.90      2.23 o 
  -7   3   7       52.27       47.48      2.27 o 
  -6   3   7        4.90        3.25      1.67 o 
  -5   3   7       83.71       77.46      2.87 o 
  -4   3   7       13.57       16.69      1.50 o 
  -3   3   7      231.57      231.96      3.99 o 
  -2   3   7      390.87      407.12      5.91 o 
  -1   3   7      126.96      127.19      2.64 o 
   0   3   7       42.97       38.29      1.59 o 
   1   3   7        2.84        3.92      1.47 o 
   2   3   7        2.31        4.45      1.56 o 
   3   3   7       13.08       12.19      1.88 o 
   4   3   7       39.19       33.16      3.48 o 
   5   3   7        5.74        7.67      3.29 o 
   6   3   7        4.27       -2.14      5.59 o 
   7   3   7        4.08        7.38      6.32 o 
  -9   4   7       39.43       37.43      4.07 o 
  -8   4   7        2.90       -2.16      3.72 o 
  -7   4   7       73.50       68.29      3.22 o 
  -6   4   7       14.28       15.60      1.99 o 
  -5   4   7       42.82       42.77      2.16 o 
  -4   4   7       80.32       90.04      2.94 o 
  -3   4   7       68.67       65.30      2.67 o 
  -2   4   7      396.06      425.78      6.13 o 
  -1   4   7      206.23      231.46      3.76 o 
   0   4   7      103.01      122.40      3.20 o 
   1   4   7      319.14      286.57      6.62 o 
   2   4   7       69.79       71.67      3.36 o 
   3   4   7       74.76       73.28      3.63 o 
   4   4   7      211.46      195.11      5.62 o 
   5   4   7        4.30        2.06      3.14 o 
   6   4   7       86.85       84.31      8.40 o 
   7   4   7        4.78        5.32      6.29 o 
  -9   5   7       98.16      105.41      4.50 o 
  -8   5   7        0.30        0.98      2.65 o 
  -7   5   7        7.66        5.33      2.59 o 
  -6   5   7       10.59        9.88      2.17 o 
  -5   5   7        7.83        6.66      2.40 o 
  -4   5   7      147.06      149.23      3.88 o 
  -3   5   7       42.31       52.67      3.27 o 
  -2   5   7        4.94        8.01      1.32 o 
  -1   5   7      111.78      123.18      2.76 o 
   0   5   7        0.69        2.74      1.17 o 
   1   5   7       92.15       71.77      3.34 o 
   2   5   7      101.41       76.80      3.51 o 
   3   5   7       91.48       62.47      3.42 o 
   4   5   7       49.83       48.81      3.57 o 
   5   5   7        1.51        4.76      4.66 o 
   6   5   7        3.19       -5.17      5.17 o 
   7   5   7        1.60        3.91      6.48 o 
  -9   6   7        7.76        8.04      3.31 o 
  -8   6   7       43.99       43.63      3.62 o 
  -7   6   7       64.81       66.93      3.73 o 
  -6   6   7       20.36       23.06      3.67 o 
  -5   6   7       77.47       75.02      3.97 o 
  -4   6   7      279.51      285.88      5.49 o 
  -3   6   7      121.89      139.51      3.55 o 
  -2   6   7      289.12      308.79      5.41 o 
  -1   6   7      256.96      284.77      4.96 o 
   0   6   7      331.34      335.66      7.62 o 
   1   6   7      117.68      135.75      4.36 o 
   2   6   7      462.69      404.61      8.89 o 
   3   6   7        8.02       15.02      2.46 o 
   4   6   7       18.29       14.21      3.03 o 
   5   6   7       94.34       78.03      5.11 o 
   6   6   7       38.69       25.67      6.51 o 
   7   6   7       68.60       56.23      8.55 o 
  -8   7   7       20.59       19.97      3.34 o 
  -7   7   7        7.06        4.09      2.84 o 
  -6   7   7        1.00       -2.49      2.49 o 
  -5   7   7       15.27       15.66      2.49 o 
  -4   7   7      382.94      361.96      7.27 o 
  -3   7   7      130.53      135.84      3.60 o 
  -2   7   7        6.50        6.33      1.42 o 
  -1   7   7      171.36      174.49      4.33 o 
   0   7   7       26.97       23.49      2.20 o 
   1   7   7       26.75       18.92      2.11 o 
   2   7   7      113.64       88.84      3.95 o 
   3   7   7       75.20       55.27      3.92 o 
   4   7   7       24.94       23.00      3.37 o 
   5   7   7       15.50       16.49      7.63 o 
   6   7   7        4.26        0.91      5.62 o 
  -8   8   7       21.75       21.43      3.43 o 
  -7   8   7       77.15       70.25      4.05 o 
  -6   8   7       43.19       35.89      3.20 o 
  -5   8   7      186.86      186.87      5.37 o 
  -4   8   7      122.22      126.38      4.44 o 
  -3   8   7     1541.28     1617.58     25.27 o 
  -2   8   7       30.61       25.58      1.91 o 
  -1   8   7       29.76       42.93      2.25 o 
   0   8   7      198.60      223.43      5.95 o 
   1   8   7      663.84      650.04     13.19 o 
   2   8   7      452.78      437.80     11.67 o 
   3   8   7      329.81      329.40      9.81 o 
   4   8   7      142.97      119.09      6.04 o 
   5   8   7       94.79      100.07      6.36 o 
   6   8   7       72.31       61.13      5.39 o 
  -8   9   7        1.71       -0.87      3.15 o 
  -7   9   7        6.40        5.86      3.11 o 
  -6   9   7        0.05       -1.15      2.76 o 
  -5   9   7       97.66       92.00      4.12 o 
  -4   9   7        0.47       -0.21      2.55 o 
  -3   9   7       70.91       72.26      4.36 o 
  -2   9   7      382.06      409.61      9.12 o 
  -1   9   7      157.83      159.65      5.11 o 
   0   9   7       16.40       14.61      3.39 o 
   1   9   7       12.23       11.51      2.58 o 
   2   9   7       40.28       44.15      3.61 o 
   3   9   7       12.04       11.67      3.36 o 
   4   9   7        7.38       11.97      3.46 o 
   5   9   7       10.47        9.68      3.91 o 
   6   9   7       11.49       14.66      4.29 o 
  -7  10   7       26.16       18.56      3.43 o 
  -6  10   7      125.90      125.26      5.26 o 
  -5  10   7      122.48      119.79      4.94 o 
  -4  10   7      688.41      745.61     13.00 o 
  -3  10   7        2.59        6.37      2.28 o 
  -2  10   7      128.06      128.51      6.30 o 
  -1  10   7        6.30        6.22      3.81 o 
   0  10   7      130.54      138.73      8.02 o 
   1  10   7      306.95      306.08      9.16 o 
   2  10   7      540.42      578.42     15.00 o 
   3  10   7      172.58      157.37      8.28 o 
   4  10   7      145.05      143.19      9.99 o 
   5  10   7      124.76      114.70      7.00 o 
  -7  11   7       16.45       16.85      3.49 o 
  -6  11   7        3.30        2.70      3.04 o 
  -5  11   7       36.70       43.33      3.45 o 
  -4  11   7       29.19       30.80      3.04 o 
  -3  11   7       67.98       72.57      5.18 o 
  -2  11   7       11.92        6.16      4.47 o 
  -1  11   7       43.10       36.54      4.93 o 
   0  11   7        2.41        4.36      3.76 o 
   1  11   7        0.85       -0.02      3.79 o 
   2  11   7       10.85       14.91      5.64 o 
   3  11   7      123.82      144.42      6.77 o 
   4  11   7        0.39       -3.45      3.45 o 
   5  11   7        1.16        0.67      4.10 o 
  -6  12   7       34.62       31.70      5.61 o 
  -5  12   7      280.92      304.02      7.42 o 
  -4  12   7      210.09      212.46      6.07 o 
  -3  12   7      328.42      342.85     14.74 o 
  -2  12   7      325.27      308.17     13.46 o 
  -1  12   7      200.88      182.91      9.86 o 
   0  12   7      224.80      208.45     10.48 o 
   1  12   7      424.32      403.95     15.70 o 
   2  12   7      277.68      266.58     12.32 o 
   3  12   7      241.95      197.21      8.01 o 
   4  12   7      111.89       98.48      6.64 o 
  -5  13   7        8.60        4.78      3.54 o 
  -4  13   7       16.19       14.68      4.21 o 
  -3  13   7        1.92        2.13      5.35 o 
  -2  13   7        5.47        0.82      4.89 o 
  -1  13   7        0.85        3.61      4.61 o 
   0  13   7        1.71        2.53      4.47 o 
   1  13   7        0.10       -2.16      4.31 o 
   2  13   7       14.76       22.08      5.59 o 
   3  13   7        3.17        5.36      5.32 o 
  -4  14   7       87.89       66.56      5.68 o 
  -3  14   7       27.02       11.88      5.90 o 
  -2  14   7       88.09       61.51      7.10 o 
  -1  14   7      165.64      157.40     10.11 o 
   0  14   7      211.33      180.23     10.28 o 
   1  14   7      219.91      195.29     10.91 o 
   2  14   7      107.30       87.80      8.44 o 
  -2  15   7        3.94        6.29      5.67 o 
  -1  15   7       25.54       21.45      6.09 o 
   0  15   7       16.71       17.38      5.75 o 
  -9   0   8      140.87      145.62      5.81 o 
  -8   0   8      230.46      225.74      6.87 o 
  -7   0   8       14.44       13.77      2.74 o 
  -6   0   8       79.90       76.70      3.55 o 
  -5   0   8      467.73      458.76      8.60 o 
  -4   0   8      128.81      128.74      4.11 o 
  -3   0   8      475.72      515.65      9.00 o 
  -2   0   8      344.14      416.44      8.66 o 
  -1   0   8     1322.16     1450.04     30.63 o 
   0   0   8       57.21      114.38      5.89 o 
   1   0   8     1992.99     2093.98     45.97 o 
   2   0   8        6.88        7.17      3.52 o 
   3   0   8      324.63      265.20     12.24 o 
   4   0   8      227.77      230.66     12.00 o 
   5   0   8      205.03      201.77     11.68 o 
   6   0   8      233.37      204.75     12.94 o 
   7   0   8       48.13       44.53      8.14 o 
  -9   1   8       26.87       32.77      2.70 o 
  -8   1   8       32.58       34.11      2.76 o 
  -7   1   8       15.60       14.52      1.97 o 
  -6   1   8        0.25        1.78      1.63 o 
  -5   1   8       27.77       30.89      2.15 o 
  -4   1   8       32.93       34.66      3.24 o 
  -3   1   8       17.87       22.82      3.06 o 
  -2   1   8       34.13       46.67      2.42 o 
  -1   1   8       11.11       17.53      6.35 o 
   0   1   8      273.08      283.28     12.78 o 
   1   1   8      592.14      579.36     11.69 o 
   2   1   8      927.92      897.31     22.27 o 
   3   1   8       49.50       48.60      3.83 o 
   4   1   8       39.53       40.87      4.04 o 
   5   1   8        5.37        8.46      4.06 o 
   6   1   8       93.95      104.93      9.36 o 
   7   1   8        0.00       -1.09      4.01 o 
  -9   2   8       26.95       26.80      2.85 o 
  -8   2   8      158.26      147.91      3.87 o 
  -7   2   8       47.63       49.76      2.39 o 
  -6   2   8      227.33      227.25      4.05 o 
  -5   2   8      504.95      490.44      6.42 o 
  -4   2   8     1918.39     1912.68     22.39 o 
  -3   2   8      248.52      288.50      4.46 o 
  -2   2   8      436.67      508.44     11.83 o 
  -1   2   8      551.72      673.39      9.98 o 
   0   2   8     3078.43     3249.70     49.94 o 
   1   2   8     1556.90     1666.64     30.79 o 
   2   2   8     1078.60     1104.35     20.96 o 
   3   2   8      749.46      748.25     19.17 o 
   4   2   8      160.90      168.56      7.14 o 
   5   2   8      289.17      281.55     11.91 o 
   6   2   8      573.59      617.33     25.86 o 
   7   2   8      370.10      372.43     12.80 o 
  -9   3   8        0.64        1.80      2.49 o 
  -8   3   8        6.16        6.13      2.34 o 
  -7   3   8        0.36       -0.17      1.85 o 
  -6   3   8       53.68       49.28      2.37 o 
  -5   3   8        1.78        2.17      1.59 o 
  -4   3   8       25.24       30.16      3.25 o 
  -3   3   8      172.05      179.00      3.39 o 
  -2   3   8       29.13       27.58      1.85 o 
  -1   3   8       21.83       20.60      2.11 o 
   0   3   8       22.89       24.42      2.17 o 
   1   3   8       47.97       48.25      2.61 o 
   2   3   8       25.39       26.75      2.24 o 
   3   3   8       24.76       26.04      2.37 o 
   4   3   8        0.25        2.02      2.98 o 
   5   3   8       11.66        8.15      3.70 o 
   6   3   8        1.79        5.66      3.99 o 
   7   3   8       52.28       68.36      8.88 o 
  -9   4   8        0.19        0.84      2.65 o 
  -8   4   8       39.90       38.18      2.91 o 
  -7   4   8       62.21       55.51      2.90 o 
  -6   4   8      156.62      144.28      3.65 o 
  -5   4   8      278.41      271.34      4.64 o 
  -4   4   8        0.29        1.80      1.60 o 
  -3   4   8       84.84       99.39      2.94 o 
  -2   4   8      203.79      237.69      4.16 o 
  -1   4   8      360.68      406.87      5.92 o 
   0   4   8      370.88      437.52      9.47 o 
   1   4   8       36.61       66.71      3.47 o 
   2   4   8      192.12      214.87      5.78 o 
   3   4   8      174.58      191.57      5.62 o 
   4   4   8      144.11      146.04      6.76 o 
   5   4   8      278.32      277.02      9.89 o 
   6   4   8       68.99       47.69      7.57 o 
   7   4   8        3.53        2.72      6.56 o 
  -9   5   8        8.92        7.73      5.31 o 
  -8   5   8        1.06        1.06      2.74 o 
  -7   5   8       11.72        8.20      3.19 o 
  -6   5   8        6.99        5.80      2.56 o 
  -5   5   8        9.62        8.65      2.12 o 
  -4   5   8       58.24       60.45      2.65 o 
  -3   5   8       17.63       18.79      1.64 o 
  -2   5   8      114.09      116.58      2.92 o 
  -1   5   8        4.53        5.90      1.57 o 
   0   5   8       14.13       11.02      2.05 o 
   1   5   8        0.45       -0.31      2.13 o 
   2   5   8        1.15        8.09      2.02 o 
   3   5   8      134.23      133.03      4.82 o 
   4   5   8       36.59       39.54      3.04 o 
   5   5   8        1.46       -1.87      4.97 o 
   6   5   8       18.15       13.26      6.29 o 
  -8   6   8       29.51       30.00      3.58 o 
  -7   6   8      127.27      123.63      5.10 o 
  -6   6   8      368.15      374.21      8.01 o 
  -5   6   8      379.89      371.51      7.65 o 
  -4   6   8      432.81      451.87      7.67 o 
  -3   6   8      692.95      738.65     11.21 o 
  -2   6   8      205.00      226.31      4.10 o 
  -1   6   8      639.16      688.79     11.74 o 
   0   6   8      560.34      621.45     12.72 o 
   1   6   8      688.72      724.76     14.50 o 
   2   6   8      685.17      692.74     14.05 o 
   3   6   8      472.96      450.54     10.08 o 
   4   6   8      333.43      322.83      9.85 o 
   5   6   8      210.55      220.74     12.80 o 
   6   6   8      101.96       85.16      8.88 o 
  -8   7   8        1.54        0.47      3.12 o 
  -7   7   8       33.74       35.98      3.53 o 
  -6   7   8      155.49      167.77      5.47 o 
  -5   7   8       97.66      107.81      4.54 o 
  -4   7   8       13.90       15.30      3.53 o 
  -3   7   8        0.50        2.51      1.68 o 
  -2   7   8        2.02        0.99      1.49 o 
  -1   7   8       17.28       19.22      2.48 o 
   0   7   8      200.64      184.98      7.17 o 
   1   7   8        9.13        7.02      2.10 o 
   2   7   8       81.22       74.63      3.84 o 
   3   7   8        4.93        4.15      2.88 o 
   4   7   8       48.72       46.36      4.22 o 
   5   7   8      116.64      114.06      9.80 o 
   6   7   8       11.21       14.80      6.65 o 
  -8   8   8       27.53       22.57      3.64 o 
  -7   8   8       59.06       50.34      3.84 o 
  -6   8   8      156.42      144.55      5.30 o 
  -5   8   8       86.75       85.95      4.01 o 
  -4   8   8       32.52       41.76      2.89 o 
  -3   8   8        0.07        1.32      2.11 o 
  -2   8   8       60.95       71.98      3.39 o 
  -1   8   8        1.92        0.64      2.20 o 
   0   8   8       73.94       82.88      3.95 o 
   1   8   8      177.81      165.70      5.29 o 
   2   8   8      100.41      102.03      5.36 o 
   3   8   8      136.87      137.53      6.29 o 
   4   8   8      188.90      195.02      7.77 o 
   5   8   8      189.41      197.58      8.28 o 
   6   8   8       14.09        4.83      6.49 o 
  -7   9   8        0.02        0.77      3.22 o 
  -6   9   8       26.07       28.31      3.35 o 
  -5   9   8       13.53       10.65      2.86 o 
  -4   9   8       78.73       88.46      4.11 o 
  -3   9   8      129.09      139.85      4.55 o 
  -2   9   8      247.58      250.87      6.80 o 
  -1   9   8      261.68      267.40      7.96 o 
   0   9   8       94.38      101.09      4.48 o 
   1   9   8       31.37       33.35      3.39 o 
   2   9   8       58.42       64.26      4.35 o 
   3   9   8       53.71       67.38      4.75 o 
   4   9   8       14.23        6.50      3.53 o 
   5   9   8        8.75        4.67      4.06 o 
  -7  10   8       18.06       15.64      3.52 o 
  -6  10   8        9.04        8.69      3.14 o 
  -5  10   8      143.99      143.83      5.29 o 
  -4  10   8      930.95      983.24     16.52 o 
  -3  10   8       47.78       40.48      3.50 o 
  -2  10   8       68.00       64.08      3.71 o 
  -1  10   8      202.80      202.84     10.10 o 
   0  10   8      416.62      455.79     16.94 o 
   1  10   8      263.54      274.32      8.79 o 
   2  10   8      152.38      150.57      6.69 o 
   3  10   8       69.73       68.88      4.98 o 
   4  10   8       21.07       16.08      3.97 o 
   5  10   8        3.85        3.79      4.21 o 
  -6  11   8       94.65      105.95      5.10 o 
  -5  11   8        5.21        7.85      3.01 o 
  -4  11   8        0.01       -1.24      3.22 o 
  -3  11   8        0.00       -2.11      3.38 o 
  -2  11   8        3.86        2.64      4.58 o 
  -1  11   8       48.00       44.24      5.49 o 
   0  11   8      105.97      111.18      8.08 o 
   1  11   8       62.24       63.33      6.18 o 
   2  11   8       41.24       65.27      4.76 o 
   3  11   8        4.25        5.14      3.53 o 
   4  11   8       55.18       63.34      5.31 o 
  -5  12   8        4.59        2.99      3.08 o 
  -4  12   8        0.66        3.31      3.40 o 
  -3  12   8        3.02       -0.24      3.53 o 
  -2  12   8        3.26       -1.22      4.76 o 
  -1  12   8       60.95       60.73      6.39 o 
   0  12   8        0.06        5.61      4.50 o 
   1  12   8      107.87      120.63      8.50 o 
   2  12   8        0.74        3.65      4.74 o 
   3  12   8       21.46       37.58      4.58 o 
  -4  13   8        0.00        5.09      4.50 o 
  -3  13   8       55.91       59.55      5.14 o 
  -2  13   8        0.83       -2.02      5.02 o 
  -1  13   8       79.08       92.83      8.27 o 
   0  13   8        0.92        4.18      4.84 o 
   1  13   8        0.48        0.87      4.75 o 
   2  13   8      120.63      134.60      9.59 o 
  -3  14   8      103.47      102.93      9.60 o 
  -2  14   8       28.35       27.00      6.32 o 
  -1  14   8        2.81        3.87      5.42 o 
   0  14   8      109.22      129.92      9.42 o 
   1  14   8       28.12       38.22      6.31 o 
  -9   1   9        0.01        3.96      2.43 o 
  -8   1   9       44.81       45.96      2.69 o 
  -7   1   9      159.76      158.20      3.82 o 
  -6   1   9      146.75      144.29      3.51 o 
  -5   1   9       33.09       36.35      1.99 o 
  -4   1   9       68.32       78.43      2.74 o 
  -3   1   9      150.33      172.76      3.50 o 
  -2   1   9      231.69      269.85      4.65 o 
  -1   1   9      473.50      524.82      8.18 o 
   0   1   9       10.28       20.25      1.76 o 
   1   1   9       32.94       23.09      2.20 o 
   2   1   9      265.99      286.40      9.30 o 
   3   1   9      382.32      389.76     11.73 o 
   4   1   9      647.07      667.23     18.10 o 
   5   1   9      177.53      159.25      8.04 o 
   6   1   9       65.64       56.21      5.86 o 
  -9   2   9        0.15       -0.15      2.83 o 
  -8   2   9        2.03        2.17      2.23 o 
  -7   2   9        1.59       -0.23      1.98 o 
  -6   2   9        8.32        4.71      1.96 o 
  -5   2   9       38.02       38.60      2.15 o 
  -4   2   9       26.77       28.58      1.88 o 
  -3   2   9       71.96       74.06      2.69 o 
  -2   2   9      259.63      275.63      5.25 o 
  -1   2   9       79.64       93.25      3.67 o 
   0   2   9      214.47      210.63      8.98 o 
   1   2   9       20.43       22.52      2.98 o 
   2   2   9        4.23        4.52      2.68 o 
   3   2   9        0.06        3.08      2.90 o 
   4   2   9        3.35        3.26      3.37 o 
   5   2   9        0.32       -3.11      3.69 o 
   6   2   9       31.07       39.00      7.95 o 
  -9   3   9        0.01        1.43      4.84 o 
  -8   3   9       22.02       25.05      2.85 o 
  -7   3   9        2.85        2.42      2.15 o 
  -6   3   9       57.34       53.60      2.57 o 
  -5   3   9        4.07        6.10      1.81 o 
  -4   3   9        0.03       -0.98      1.53 o 
  -3   3   9      417.58      439.99      6.72 o 
  -2   3   9      519.74      579.78      8.19 o 
  -1   3   9      208.94      239.09      5.30 o 
   0   3   9      266.37      291.24      7.14 o 
   1   3   9      167.58      202.18      5.71 o 
   2   3   9       83.76       94.00      4.08 o 
   3   3   9      267.46      268.92      9.16 o 
   4   3   9       89.08       75.53      5.56 o 
   5   3   9      172.88      169.04      8.18 o 
   6   3   9        0.37       -0.40      4.44 o 
  -8   4   9        0.48        0.18      2.57 o 
  -7   4   9        9.53        9.80      2.40 o 
  -6   4   9       23.62       18.01      2.15 o 
  -5   4   9       55.21       55.04      2.42 o 
  -4   4   9       77.93       74.71      2.91 o 
  -3   4   9       62.87       66.55      2.52 o 
  -2   4   9       48.75       51.03      2.03 o 
  -1   4   9      188.57      184.53      5.68 o 
   0   4   9       48.91       49.41      2.98 o 
   1   4   9       25.49       22.47      2.38 o 
   2   4   9      164.69      159.76      5.17 o 
   3   4   9        1.25        0.39      2.96 o 
   4   4   9       90.31      100.96      6.48 o 
   5   4   9        0.17        1.03      3.88 o 
   6   4   9        8.29        5.64      6.55 o 
  -8   5   9       19.55       25.01      3.24 o 
  -7   5   9       83.33       83.03      3.80 o 
  -6   5   9        0.04       -1.33      2.34 o 
  -5   5   9       25.62       26.40      2.34 o 
  -4   5   9       82.92       79.58      3.00 o 
  -3   5   9       30.66       34.16      2.00 o 
  -2   5   9      169.72      189.69      3.83 o 
  -1   5   9       31.05       44.34      3.05 o 
   0   5   9       13.09       24.11      2.55 o 
   1   5   9      568.81      533.51     11.39 o 
   2   5   9       72.19       72.94      4.03 o 
   3   5   9      203.59      206.66      6.21 o 
   4   5   9      135.42      118.52      6.74 o 
   5   5   9       54.28       42.56      7.12 o 
   6   5   9      122.82      112.79     10.96 o 
  -8   6   9        0.69        1.03      2.95 o 
  -7   6   9       14.31       13.99      2.84 o 
  -6   6   9       77.66       77.05      3.94 o 
  -5   6   9       27.07       26.64      2.90 o 
  -4   6   9       98.52       95.17      3.28 o 
  -3   6   9      103.80      107.96      3.21 o 
  -2   6   9      152.29      165.58      4.71 o 
  -1   6   9       22.39       24.74      2.74 o 
   0   6   9      284.79      272.82      7.10 o 
   1   6   9        1.68        4.59      3.08 o 
   2   6   9       34.17       21.87      2.68 o 
   3   6   9       41.64       35.77      3.15 o 
   4   6   9       27.63       23.81      5.96 o 
   5   6   9       64.63       67.10      8.15 o 
   6   6   9       16.23       18.91      7.09 o 
  -8   7   9       18.95       16.83      3.73 o 
  -7   7   9       24.65       25.81      3.51 o 
  -6   7   9       51.32       50.96      3.66 o 
  -5   7   9        2.71        3.86      2.57 o 
  -4   7   9      100.24       97.80      4.23 o 
  -3   7   9        6.47        7.46      1.75 o 
  -2   7   9      193.87      204.29      5.21 o 
  -1   7   9      236.23      250.95      6.97 o 
   0   7   9      441.32      434.10     13.51 o 
   1   7   9       10.72       23.03      2.66 o 
   2   7   9      255.59      251.35      6.88 o 
   3   7   9       53.08       56.39      4.37 o 
   4   7   9       51.62       53.69      4.63 o 
   5   7   9       12.20       27.59      6.98 o 
  -7   8   9       39.65       41.84      3.93 o 
  -6   8   9       18.80       17.53      3.18 o 
  -5   8   9      633.35      653.25     11.94 o 
  -4   8   9       25.11       28.27      2.81 o 
  -3   8   9        0.54        2.36      2.71 o 
  -2   8   9       30.92       30.32      3.10 o 
  -1   8   9      371.04      375.20      9.02 o 
   0   8   9      241.42      240.14      6.69 o 
   1   8   9      220.13      221.36      6.45 o 
   2   8   9       71.07       56.70      4.45 o 
   3   8   9       75.60       88.98      5.81 o 
   4   8   9       34.90       27.63      7.43 o 
   5   8   9      237.82      257.55     14.51 o 
  -7   9   9       11.41       16.21      3.89 o 
  -6   9   9       39.19       39.80      3.65 o 
  -5   9   9        0.90        0.02      2.79 o 
  -4   9   9       53.87       66.98      3.54 o 
  -3   9   9      189.87      190.75      6.33 o 
  -2   9   9       30.52       25.54      4.21 o 
  -1   9   9      118.95      118.62      5.14 o 
   0   9   9       10.67        8.23      2.93 o 
   1   9   9      137.62      140.85      6.45 o 
   2   9   9       27.70       25.94      3.56 o 
   3   9   9       90.24       94.24      6.00 o 
   4   9   9        1.97        1.03      3.68 o 
  -6  10   9      245.57      261.55      7.23 o 
  -5  10   9        0.08        1.39      2.97 o 
  -4  10   9       40.16       33.40      3.81 o 
  -3  10   9        0.07       -2.95      2.95 o 
  -2  10   9       28.92       12.65      4.09 o 
  -1  10   9       77.36       67.57      6.47 o 
   0  10   9      313.64      325.37     13.68 o 
   1  10   9       99.23       93.97      5.78 o 
   2  10   9      118.18      117.63      6.34 o 
   3  10   9       59.55       58.81      4.92 o 
   4  10   9      191.38      216.14      8.79 o 
  -6  11   9       56.20       58.72      7.23 o 
  -5  11   9        4.62        0.20      5.86 o 
  -4  11   9        1.77       -2.89      3.41 o 
  -3  11   9        0.01       -1.30      4.14 o 
  -2  11   9       31.16       32.62      5.92 o 
  -1  11   9       29.44       22.73      5.14 o 
   0  11   9        6.35        5.44      4.63 o 
   1  11   9       32.75       45.74      5.90 o 
   2  11   9       19.13       21.19      3.92 o 
   3  11   9       22.94       25.89      4.34 o 
  -5  12   9      106.95      109.45      6.52 o 
  -4  12   9      104.92       88.99      5.16 o 
  -3  12   9       56.81       39.23      6.89 o 
  -2  12   9       82.50       62.24      7.06 o 
  -1  12   9      225.24      211.50     11.36 o 
   0  12   9      138.78      145.74      9.64 o 
   1  12   9      118.72       96.93      8.28 o 
   2  12   9       41.07       26.10      5.72 o 
  -3  13   9        5.53        5.37      6.09 o 
  -2  13   9        8.48        1.27      5.43 o 
  -1  13   9       14.49       17.45      5.89 o 
   0  13   9        0.11       -2.84      5.08 o 
   1  13   9        0.14        2.33      5.00 o 
  -8   0  10        0.37        0.38      3.33 o 
  -7   0  10       67.06       64.53      3.98 o 
  -6   0  10        4.19       -2.66      2.66 o 
  -5   0  10      114.99       98.40      4.44 o 
  -4   0  10       60.06       52.16      3.59 o 
  -3   0  10      269.96      285.21      7.26 o 
  -2   0  10       74.49       67.68      3.38 o 
  -1   0  10      651.82      704.71     17.17 o 
   0   0  10       61.13       60.08      6.21 o 
   1   0  10      513.14      503.36     19.95 o 
   2   0  10        0.28       -0.96      4.32 o 
   3   0  10       16.10       19.25      5.45 o 
   4   0  10       42.70       42.97      6.97 o 
   5   0  10        1.96        0.83      5.94 o 
   6   0  10       45.36       38.98      8.26 o 
  -8   1  10        1.33        2.59      2.38 o 
  -7   1  10       26.90       19.14      2.35 o 
  -6   1  10       30.54       29.27      2.47 o 
  -5   1  10       10.09        5.70      1.98 o 
  -4   1  10        1.50        0.07      1.73 o 
  -3   1  10        1.28        2.28      1.74 o 
  -2   1  10      124.01      128.53      3.80 o 
  -1   1  10      361.54      380.72      7.45 o 
   0   1  10      728.77      735.19     14.85 o 
   1   1  10        8.95       12.42      5.45 o 
   2   1  10       22.09       19.96      3.55 o 
   3   1  10        0.16        1.29      3.28 o 
   4   1  10      164.58      178.17      8.24 o 
   5   1  10        4.17        5.32     11.40 o 
   6   1  10       70.12       82.08     14.14 o 
  -8   2  10       23.41       18.38      2.71 o 
  -7   2  10       59.50       58.91      2.95 o 
  -6   2  10      382.07      372.92      6.12 o 
  -5   2  10        3.07       -0.41      1.91 o 
  -4   2  10       21.89       22.65      1.96 o 
  -3   2  10       39.82       42.42      2.27 o 
  -2   2  10     1168.76     1241.43     17.86 o 
  -1   2  10      515.26      568.93     12.05 o 
   0   2  10      284.51      308.79      7.68 o 
   1   2  10      163.03      177.04      7.33 o 
   2   2  10       15.74       21.27      3.60 o 
   3   2  10       60.71       65.05      5.06 o 
   4   2  10      346.82      429.79     13.43 o 
   5   2  10      231.93      245.75      9.98 o 
   6   2  10        1.34        2.09      4.81 o 
  -8   3  10       39.60       40.51      3.21 o 
  -7   3  10        0.14        1.33      2.28 o 
  -6   3  10        9.02        9.53      2.20 o 
  -5   3  10      111.57      108.85      3.39 o 
  -4   3  10       23.77       23.01      2.18 o 
  -3   3  10       97.67      102.39      3.34 o 
  -2   3  10        0.65       -1.00      1.71 o 
  -1   3  10       57.23       59.13      7.04 o 
   0   3  10        3.72        5.43      2.29 o 
   1   3  10        0.07       -1.14      2.08 o 
   2   3  10       32.27       32.12      3.94 o 
   3   3  10       57.94       58.46      4.83 o 
   4   3  10        0.35        1.24      5.21 o 
   5   3  10       89.61      104.01      7.49 o 
  -8   4  10       12.84        8.80      2.82 o 
  -7   4  10       45.57       34.13      2.91 o 
  -6   4  10        7.43        8.51      2.19 o 
  -5   4  10        3.88       -1.73      2.07 o 
  -4   4  10       15.83       11.54      2.04 o 
  -3   4  10       45.03       42.52      2.25 o 
  -2   4  10       29.24       25.46      3.04 o 
  -1   4  10       28.97       26.10      2.92 o 
   0   4  10       13.74       14.02      2.54 o 
   1   4  10       20.10       25.80      2.70 o 
   2   4  10        9.22        7.74      3.29 o 
   3   4  10       57.20       56.62      4.87 o 
   4   4  10        1.58       -3.65      3.65 o 
   5   4  10       21.37       29.99      5.01 o 
  -8   5  10        0.02        1.64      3.04 o 
  -7   5  10        0.02        0.09      2.78 o 
  -6   5  10       86.11       90.81      3.99 o 
  -5   5  10       46.16       46.06      2.72 o 
  -4   5  10      107.08      114.51      3.67 o 
  -3   5  10       30.34       34.10      2.15 o 
  -2   5  10       10.58       12.79      2.90 o 
  -1   5  10       28.12       33.98      3.09 o 
   0   5  10       43.62       57.30      3.41 o 
   1   5  10      217.86      223.14      6.55 o 
   2   5  10       96.51       98.28      4.70 o 
   3   5  10       17.88        4.07      3.80 o 
   4   5  10       87.33       74.56      5.70 o 
   5   5  10      119.79      123.41     10.80 o 
  -7   6  10       93.31       94.91      4.23 o 
  -6   6  10       72.68       68.38      3.53 o 
  -5   6  10      115.66      110.25      4.19 o 
  -4   6  10        3.81       -0.71      1.93 o 
  -3   6  10      155.42      152.37      4.94 o 
  -2   6  10      152.57      171.50      6.10 o 
  -1   6  10      181.24      197.08      6.28 o 
   0   6  10      140.83      156.90      5.50 o 
   1   6  10       93.35       98.61      4.75 o 
   2   6  10      136.87      157.07      6.89 o 
   3   6  10      147.28      186.94      8.15 o 
   4   6  10       28.42       30.57      6.38 o 
   5   6  10      128.66      166.17     12.16 o 
  -7   7  10       97.43      104.16      4.50 o 
  -6   7  10        0.03        3.81      2.68 o 
  -5   7  10       20.38       20.04      2.65 o 
  -4   7  10       29.98       29.57      2.57 o 
  -3   7  10       85.26       88.60      4.23 o 
  -2   7  10      323.58      338.41      9.39 o 
  -1   7  10       25.50       29.38      3.18 o 
   0   7  10        0.54        1.97      2.47 o 
   1   7  10       30.11       30.44      3.07 o 
   2   7  10      204.53      189.26      6.20 o 
   3   7  10      381.46      408.75     19.75 o 
   4   7  10       85.12       68.51      8.37 o 
  -7   8  10       18.22       16.97      3.20 o 
  -6   8  10       33.55       44.08      3.33 o 
  -5   8  10        9.85       12.93      2.65 o 
  -4   8  10        6.63        3.20      3.67 o 
  -3   8  10       13.79       10.89      4.24 o 
  -2   8  10        0.10       -2.43      2.78 o 
  -1   8  10       25.89       18.28      3.02 o 
   0   8  10       17.42       14.52      2.83 o 
   1   8  10       42.12       45.59      3.53 o 
   2   8  10       48.27       52.04      6.38 o 
   3   8  10       60.32       68.46      5.15 o 
   4   8  10        0.91       -1.44      5.85 o 
  -6   9  10        0.08        3.58      3.23 o 
  -5   9  10        9.66       12.17      3.12 o 
  -4   9  10      183.51      167.96      6.57 o 
  -3   9  10      318.50      319.62     10.90 o 
  -2   9  10      249.50      258.18      9.57 o 
  -1   9  10      190.85      181.51      6.26 o 
   0   9  10      231.20      233.19      8.25 o 
   1   9  10      192.21      209.73      8.63 o 
   2   9  10       74.42       63.38      4.81 o 
   3   9  10       79.02       70.10      5.33 o 
   4   9  10      112.40      108.95     10.81 o 
  -6  10  10      333.02      357.31     12.65 o 
  -5  10  10        8.32        7.48      3.87 o 
  -4  10  10        5.87        0.40      3.47 o 
  -3  10  10       40.82       35.70      5.20 o 
  -2  10  10      191.62      205.44      8.70 o 
  -1  10  10       97.99       92.48      8.29 o 
   0  10  10       34.94       34.45      5.53 o 
   1  10  10        7.50        8.18      3.51 o 
   2  10  10        2.55       -2.48      3.40 o 
   3  10  10        3.93        5.96      3.94 o 
  -5  11  10       21.64       12.74      5.72 o 
  -4  11  10       36.39       24.35      5.32 o 
  -3  11  10      133.66      124.30      7.86 o 
  -2  11  10      235.27      231.05     12.06 o 
  -1  11  10      204.79      187.05     10.78 o 
   0  11  10        7.32       -0.79      4.79 o 
   1  11  10       90.81       73.27      7.22 o 
   2  11  10      283.75      310.08     10.40 o 
  -4  12  10        0.82       -6.43      6.43 o 
  -3  12  10       16.98        3.53      6.11 o 
  -2  12  10       11.67       22.97      6.26 o 
  -1  12  10       49.08       43.93      6.63 o 
   0  12  10        0.25       -3.03      5.10 o 
   1  12  10       22.47       39.49      6.18 o 
  -8   1  11       90.40       88.11      3.67 o 
  -7   1  11       49.95       41.96      2.93 o 
  -6   1  11       90.99       89.23      3.39 o 
  -5   1  11      151.29      149.83      4.00 o 
  -4   1  11      192.69      199.22      4.65 o 
  -3   1  11      498.49      524.12      7.98 o 
  -2   1  11      101.73      115.13      4.42 o 
  -1   1  11        5.86        7.70      2.62 o 
   0   1  11      336.30      369.32     11.60 o 
   1   1  11      494.31      537.07     15.31 o 
   2   1  11      930.50      976.44     25.03 o 
   3   1  11      387.57      376.14     12.23 o 
   4   1  11      190.66      161.09     14.74 o 
   5   1  11      123.07      105.86      7.68 o 
  -8   2  11        7.38        9.39      2.83 o 
  -7   2  11        6.01        3.25      2.49 o 
  -6   2  11        3.09        3.57      2.28 o 
  -5   2  11        5.92        1.02      2.27 o 
  -4   2  11       86.42       84.87      3.00 o 
  -3   2  11       37.95       37.03      2.63 o 
  -2   2  11      201.82      221.47     11.00 o 
  -1   2  11        0.08       -1.77      2.51 o 
   0   2  11       32.33       36.32      3.09 o 
   1   2  11        2.07        3.72      3.38 o 
   2   2  11       16.81       21.82      4.04 o 
   3   2  11        9.96       14.29      4.73 o 
   4   2  11        8.45       10.77      4.46 o 
   5   2  11        4.57        7.71      4.70 o 
  -8   3  11       43.56       35.64      4.51 o 
  -7   3  11       16.91       12.49      2.58 o 
  -6   3  11       12.69       11.02      2.49 o 
  -5   3  11      294.89      286.36      5.70 o 
  -4   3  11      514.62      522.65      8.14 o 
  -3   3  11      226.98      231.11      5.29 o 
  -2   3  11      341.02      360.79      8.99 o 
  -1   3  11      255.05      273.77      8.34 o 
   0   3  11      185.35      209.64      6.54 o 
   1   3  11      406.16      441.29     20.03 o 
   2   3  11      201.82      205.09      8.57 o 
   3   3  11      335.01      332.61     11.32 o 
   4   3  11       29.50       13.25      4.45 o 
   5   3  11      109.27       80.20      6.62 o 
  -7   4  11       61.27       64.94      3.79 o 
  -6   4  11        0.07       -2.39      2.39 o 
  -5   4  11        1.05       -2.25      2.25 o 
  -4   4  11        1.97       -1.87      2.06 o 
  -3   4  11       48.60       50.90      3.31 o 
  -2   4  11        5.74        1.99      3.78 o 
  -1   4  11        2.91        1.61      2.72 o 
   0   4  11       26.40       25.63      3.01 o 
   1   4  11       16.20       14.52      3.83 o 
   2   4  11       23.52       35.95      4.52 o 
   3   4  11       24.41       29.36      4.53 o 
   4   4  11        3.99        2.97      4.28 o 
   5   4  11        9.57        9.41      6.86 o 
  -7   5  11       27.61       26.54      3.38 o 
  -6   5  11       63.83       59.13      3.48 o 
  -5   5  11       47.03       41.07      2.78 o 
  -4   5  11      169.31      165.80      4.31 o 
  -3   5  11       75.61       74.57      4.49 o 
  -2   5  11       43.94       36.54      3.64 o 
  -1   5  11      612.05      637.04     13.69 o 
   0   5  11      211.23      227.73      6.84 o 
   1   5  11      375.22      410.72      9.81 o 
   2   5  11      233.88      229.83     14.40 o 
   3   5  11      127.28      106.11      6.94 o 
   4   5  11      221.80      218.64     10.80 o 
  -7   6  11        0.01        0.66      3.84 o 
  -6   6  11        6.33        4.43      2.81 o 
  -5   6  11        6.05        6.53      2.53 o 
  -4   6  11        9.67        8.95      3.28 o 
  -3   6  11       19.98       16.98      3.51 o 
  -2   6  11       40.80       33.79      4.53 o 
  -1   6  11       24.73       23.92      4.25 o 
   0   6  11      123.88      122.11      5.33 o 
   1   6  11        5.94        4.61      2.76 o 
   2   6  11        1.95       -2.31      3.93 o 
   3   6  11        4.48        8.72      4.12 o 
   4   6  11        0.58        6.35      6.01 o 
  -6   7  11       73.24       66.87      3.71 o 
  -5   7  11       44.18       39.85      3.13 o 
  -4   7  11      165.26      148.03      8.44 o 
  -3   7  11      223.54      218.34      7.34 o 
  -2   7  11      401.69      409.31     10.16 o 
  -1   7  11       49.58       42.77      3.70 o 
   0   7  11      323.66      332.01      8.64 o 
   1   7  11      156.94      176.18      6.25 o 
   2   7  11      133.80      131.37      6.69 o 
   3   7  11        2.74       15.66      6.19 o 
   4   7  11      159.64      152.45     11.78 o 
  -6   8  11       49.22       58.78      3.67 o 
  -5   8  11       30.40       28.95      4.25 o 
  -4   8  11       15.32       13.99      5.04 o 
  -3   8  11       55.73       47.27      5.44 o 
  -2   8  11       13.03       12.89      3.44 o 
  -1   8  11       17.30       16.39      3.23 o 
   0   8  11        1.89        5.35      2.91 o 
   1   8  11        0.89        1.75      3.32 o 
   2   8  11       10.71        9.93      4.79 o 
   3   8  11       80.09      121.73     10.43 o 
  -5   9  11       90.45       83.91      7.50 o 
  -4   9  11       54.28       44.34      5.86 o 
  -3   9  11      126.59      112.91      7.44 o 
  -2   9  11       41.62       32.65      5.01 o 
  -1   9  11      164.03      152.46      6.10 o 
   0   9  11       63.95       52.22      4.56 o 
   1   9  11      116.47      115.36      6.64 o 
   2   9  11       10.76        2.37      4.85 o 
   3   9  11      264.71      286.70     15.50 o 
  -5  10  11       31.32       33.81      5.97 o 
  -4  10  11       12.74        9.36      5.15 o 
  -3  10  11        8.81        1.81      4.92 o 
  -2  10  11       33.73       37.49      6.72 o 
  -1  10  11        0.14       -4.76      4.76 o 
   0  10  11        5.95        9.76      5.16 o 
   1  10  11        7.28        5.25      3.72 o 
   2  10  11       22.56       33.45      4.54 o 
  -3  11  11       40.01       27.23      6.91 o 
  -2  11  11       18.34        9.84      5.97 o 
  -1  11  11        4.35        1.78      5.57 o 
   0  11  11       28.81       24.54      5.91 o 
  -7   0  12        2.10       -0.30      4.07 o 
  -6   0  12        1.85        0.58      4.62 o 
  -5   0  12        2.22        0.60      6.21 o 
  -4   0  12      356.79      385.46      9.58 o 
  -3   0  12       55.49       46.64      9.14 o 
  -2   0  12      187.58      216.99      8.38 o 
  -1   0  12      725.93      762.28     28.86 o 
   0   0  12      320.82      351.45     16.41 o 
   1   0  12      122.05      127.62     10.30 o 
   2   0  12       59.15       51.13      7.47 o 
   3   0  12       72.26       60.43      8.02 o 
   4   0  12        7.01        7.10      6.61 o 
  -7   1  12        1.41       -2.72      2.72 o 
  -6   1  12        3.19        1.16      2.64 o 
  -5   1  12        0.01       -0.82      2.42 o 
  -4   1  12       41.24       35.82      2.77 o 
  -3   1  12      181.63      196.90      5.88 o 
  -2   1  12      334.01      339.89      8.90 o 
  -1   1  12        1.88        4.20      3.96 o 
   0   1  12        3.65        3.96      3.94 o 
   1   1  12        2.47        6.30      4.56 o 
   2   1  12      178.35      179.72      9.65 o 
   3   1  12        8.83       13.97      4.55 o 
   4   1  12       68.49       82.93      6.75 o 
  -7   2  12       31.87       26.35      2.91 o 
  -6   2  12       23.25       18.13      2.63 o 
  -5   2  12       25.05       25.69      2.76 o 
  -4   2  12      211.99      242.68      5.86 o 
  -3   2  12       23.27       26.60      3.12 o 
  -2   2  12        1.18        1.54      3.05 o 
  -1   2  12       16.80       15.49      3.16 o 
   0   2  12       60.90       59.34      5.35 o 
   1   2  12       37.06       30.14      4.63 o 
   2   2  12       30.34       60.75      5.55 o 
   3   2  12       11.25       23.61      4.75 o 
   4   2  12      108.54       93.18      7.02 o 
  -7   3  12       38.85       40.44      4.96 o 
  -6   3  12       38.70       42.10      4.08 o 
  -5   3  12       70.15       76.56      3.42 o 
  -4   3  12        3.73        3.02      2.56 o 
  -3   3  12       12.94       10.86      3.58 o 
  -2   3  12        4.14       -0.23      3.15 o 
  -1   3  12        0.37        0.73      2.95 o 
   0   3  12       48.11       50.97      8.36 o 
   1   3  12       55.75       63.97      8.09 o 
   2   3  12        6.95       11.26      4.31 o 
   3   3  12       64.09       66.57      5.90 o 
   4   3  12        4.60        1.38      4.60 o 
  -7   4  12       12.16       13.88      3.28 o 
  -6   4  12       19.70       19.42      2.91 o 
  -5   4  12       11.08        7.86      2.98 o 
  -4   4  12       29.47       24.28      3.38 o 
  -3   4  12      186.21      196.82     10.56 o 
  -2   4  12       44.55       41.40      3.95 o 
  -1   4  12       47.41       49.66      3.90 o 
   0   4  12       88.85       87.87      4.96 o 
   1   4  12       34.92       24.13      4.53 o 
   2   4  12       83.50       57.27      7.09 o 
   3   4  12      195.31      184.43      8.86 o 
   4   4  12       36.33       22.56      7.41 o 
  -6   5  12       28.62       27.77      3.23 o 
  -5   5  12        8.74        8.23      2.56 o 
  -4   5  12       12.35        3.03      3.72 o 
  -3   5  12       16.61       17.36      3.76 o 
  -2   5  12       15.57       12.67      3.44 o 
  -1   5  12       92.13       93.97      5.38 o 
   0   5  12       55.31       56.19      3.99 o 
   1   5  12        5.73       -0.58      3.86 o 
   2   5  12       85.86       91.41     18.77 o 
   3   5  12      153.24      167.36      8.61 o 
  -6   6  12       27.40       27.42      3.89 o 
  -5   6  12        3.91        4.47      4.04 o 
  -4   6  12        2.66       -3.70      3.70 o 
  -3   6  12        0.21       -1.60      4.36 o 
  -2   6  12        7.53        2.09      3.34 o 
  -1   6  12       18.68       14.70      3.39 o 
   0   6  12        1.48       -1.18      2.99 o 
   1   6  12       26.94       58.29      8.39 o 
   2   6  12       13.54        4.89      4.26 o 
   3   6  12        6.79       25.31      6.96 o 
  -6   7  12       14.57       -2.08      9.28 o 
  -5   7  12       30.37       24.78      5.70 o 
  -4   7  12      134.01      138.22      8.69 o 
  -3   7  12       12.27        4.08      3.61 o 
  -2   7  12        0.03       -0.86      3.32 o 
  -1   7  12       28.63       20.65      3.55 o 
   0   7  12      150.24      157.80      6.29 o 
   1   7  12      355.69      409.82     10.22 o 
   2   7  12       74.90       68.31      8.22 o 
  -5   8  12       58.77       52.77      6.55 o 
  -4   8  12       46.96       44.58      6.01 o 
  -3   8  12        5.01       -4.79      4.79 o 
  -2   8  12        6.05        0.40      3.43 o 
  -1   8  12        1.25       -1.07      3.17 o 
   0   8  12        6.20        2.61      4.69 o 
   1   8  12        1.47       -1.22      3.57 o 
   2   8  12       53.36       46.79      7.66 o 
  -4   9  12      132.52      131.78     13.94 o 
  -3   9  12      117.83      109.99      7.84 o 
  -2   9  12      132.69      126.07      7.96 o 
  -1   9  12      107.75      107.54      7.34 o 
   0   9  12       27.46       15.82      4.01 o 
   1   9  12       55.92       47.41      4.90 o 
  -3  10  12        5.66       -6.55      7.60 o 
  -2  10  12        1.85       -8.14      8.70 o 
  -1  10  12        9.88        3.81      5.60 o 
  -6   1  13       26.00       23.10      3.13 o 
  -5   1  13      145.43      147.24      4.94 o 
  -4   1  13       16.85        7.21      3.37 o 
  -3   1  13        3.55        0.20      3.67 o 
  -2   1  13       62.14       53.57      5.84 o 
  -1   1  13      134.76      140.19      8.23 o 
   0   1  13      420.04      469.68     14.60 o 
   1   1  13      181.19      201.14      9.32 o 
   2   1  13       80.86       76.77      6.74 o 
   3   1  13       49.12       52.80      5.94 o 
  -6   2  13       23.48       25.18      3.20 o 
  -5   2  13       16.60       16.63      3.18 o 
  -4   2  13      123.69      129.51      5.55 o 
  -3   2  13        3.57       -3.52      3.52 o 
  -2   2  13       50.45       50.52      4.32 o 
  -1   2  13        6.52        9.16      4.68 o 
   0   2  13       29.55       36.86      5.14 o 
   1   2  13       23.06       30.47      5.15 o 
   2   2  13        0.00        2.10      4.42 o 
   3   2  13        0.03       -1.23      4.55 o 
  -6   3  13      175.58      169.07      5.26 o 
  -5   3  13       39.75       30.52      5.70 o 
  -4   3  13       82.83       68.63      8.12 o 
  -3   3  13       53.72       41.03      4.37 o 
  -2   3  13       39.50       34.65      4.15 o 
  -1   3  13      125.03      127.76      7.95 o 
   0   3  13       55.37       56.82      5.79 o 
   1   3  13      136.82      155.94      9.01 o 
   2   3  13        1.75        0.12      4.39 o 
   3   3  13       36.96       22.76      7.22 o 
  -6   4  13        0.82       -5.67      5.67 o 
  -5   4  13        8.71        8.01      4.39 o 
  -4   4  13        0.01       -3.83      3.83 o 
  -3   4  13       25.08       19.16      4.03 o 
  -2   4  13        0.42       -3.43      3.43 o 
  -1   4  13       50.66       43.52      4.08 o 
   0   4  13        0.43       -0.63      7.89 o 
   1   4  13       78.74       91.15      6.83 o 
   2   4  13       46.38       58.63      6.31 o 
  -5   5  13       12.82       -0.01      4.34 o 
  -4   5  13        1.10       -3.84      3.84 o 
  -3   5  13      194.76      181.65      9.16 o 
  -2   5  13       72.16       64.51      4.75 o 
  -1   5  13      170.49      193.69      7.07 o 
   0   5  13       82.69       98.58      7.10 o 
   1   5  13       36.19       24.96      5.04 o 
   2   5  13       89.60      105.33      8.71 o 
  -5   6  13       54.70       50.20      6.51 o 
  -4   6  13        0.19       -3.99      3.99 o 
  -3   6  13       54.23       42.14      4.69 o 
  -2   6  13      164.57      165.86      7.00 o 
  -1   6  13       73.13       63.14      4.53 o 
   0   6  13       45.14       37.82      5.44 o 
   1   6  13       12.77        6.93      4.65 o 
  -4   7  13      126.74      118.94      8.39 o 
  -3   7  13        8.64       -3.94      3.94 o 
  -2   7  13      118.88      112.91      6.26 o 
  -1   7  13       76.68       79.55      4.94 o 
   0   7  13       56.58       53.93      4.34 o 
   1   7  13       30.39       45.28      5.67 o 
  -3   8  13        7.64       -4.14      5.13 o 
  -2   8  13       49.73       45.67     10.51 o 
  -1   8  13       18.98        5.91      3.55 o 
   0   8  13      103.86      102.33      5.77 o 
  -5   0  14        0.80       -3.87      6.08 o 
  -4   0  14      131.96      128.66     14.41 o 
  -3   0  14      510.26      519.47     23.20 o 
  -2   0  14      525.54      556.89     23.93 o 
  -1   0  14      265.39      278.40     15.89 o 
   0   0  14      186.31      178.67     12.92 o 
   1   0  14      147.24      145.05     12.16 o 
  -5   1  14       86.67       88.26      7.06 o 
  -4   1  14       86.59       80.27      5.76 o 
  -3   1  14        1.82       -1.21      5.32 o 
  -2   1  14        0.04        1.30      5.09 o 
  -1   1  14        5.84       14.02      5.16 o 
   0   1  14      124.57      143.49      8.47 o 
   1   1  14        4.98        6.61      5.04 o 
  -5   2  14        2.22       -4.42      4.42 o 
  -4   2  14       48.03       25.54      4.63 o 
  -3   2  14       83.16       74.14      5.22 o 
  -2   2  14      101.54       77.45      6.84 o 
  -1   2  14      134.85      108.86      7.79 o 
   0   2  14        8.52        0.55      4.79 o 
   1   2  14       24.69        8.60      5.03 o 
  -5   3  14        0.07       -8.56      8.56 o 
  -4   3  14        9.19        1.57      4.26 o 
  -3   3  14        0.97        0.03      4.00 o 
  -2   3  14       15.05       12.60      5.46 o 
  -1   3  14       12.82        4.09      5.10 o 
   0   3  14       37.24       42.12      5.74 o 
   1   3  14       12.25       17.12      6.30 o 
  -4   4  14       68.18       52.81      5.11 o 
  -3   4  14       97.74       87.82      5.63 o 
  -2   4  14      182.58      180.32      7.31 o 
  -1   4  14      127.40      120.29      8.09 o 
   0   4  14      148.57      138.23     18.53 o 
   1   4  14      275.96      265.65     15.16 o 
  -4   5  14        2.06       -8.09      8.50 o 
  -3   5  14        2.50       -3.92      3.92 o 
  -2   5  14        4.40       -1.56      3.75 o 
  -1   5  14        5.00        6.00      5.14 o 
   0   5  14       18.38       10.45      5.14 o 
  -3   6  14       87.21       84.56     11.48 o 
  -2   6  14       10.44       -3.77      3.84 o 
  -1   6  14        3.76       12.09     11.50 o 
  -2   1  15       47.17       56.46      6.92 o 
                                                 
